# Supplementary material for: A homozygous missense variant, p.Ser166Leu in the PRPF40B gene, in a 7.7 Mb region of homozygosity in a consanguineous Turkish family with essential tremor
Source: Front Neurol. 2026 May 26;17:1796664. doi: 10.3389/fneur.2026.1796664 (PMC13247433; doi:10.3389/fneur.2026.1796664)
Supplement: Supplementary file 2 [file Table_1.XLSX]

## Sheet: ET_genes
Gene Name	Gene OMIM #
LING01	609791
FUS/TLS	137070
HTRA2	606441
TENM4	610084
SORT1	602458
SCN4A	603967
SCN11A	604385
NOS3	163729
KCNS2	602906
HAPLN4	619710
USP46	612849
CACNA1G	604065
SLC1A2	600300
STK32B	621309
PPARGC1A	604517
CTNNA3	607667
BACE2	605668
SLIT3	603745

## Sheet: PD_genes
Gene Name	Gene OMIM#
SNCA	163890
PRKN	602544
UCHL1	191342
PINK1	608309
DJ-1	602533
LRRK2	609007
ATP13A2	610513
GIGYF2	612003
HTRA2	606441
PLA2G6	603604
FBXO7	605648
VPS35	601501
EIF4G1	600495
DNAJC6	608375
SYNJ1	604297
DNAJC13	614334
VPS13C	608879
GBA	606463
DCTN1	601143
SLC6A3	126455
TH	191290

## Sheet: Dystonia_genes
Gene Name	Gene OMIM#
ANO3	610110
AOPEP	619600
EIF2AK2	176871
EIF4A2	601102
GNAL	139312
HPCA	142622
KMT2B	606834
THAP1	609520
TOR1A	605204
TUBB4A	602662
VPS16	608550
CACNA1B	601012
COL6A3	120250
KCTD17	616386
PRKRA	603424
SGCE	604149

## Sheet: HSP_genes
Gene Name	Gene OMIM#
ABCD1	300371
ACO2	100850
ADCY5	600293
ALDH18A1	138250
ALDH3A2	609523
ALS2	606352
AMPD2	102771
AP4B1	607245
AP4E1	607244
AP4M1	602296
AP4S1	607243
AP5Z1	613653
ARG1	207800
ARSA	607574
ATL1	606439
ATP13A2	610513
B4GALNT1	601873
BSCL2	606158
BTD	609019
C12orf65	613541
C19orf12	614297
CYP27A1	606530
CYP2U1	610670
CYP7B1	603711
DDHD1	614603
DDHD2	615003
ENTPD1	601752
ERLIN1	611604
ERLIN2	611605
EXOSC3	606489
FA2H	11026
FAR1	616107
FARS2	611592
GALC	606890
GBA2	609471
GBE1	607839
GCH1	600225
GJA1	121014
GJC2	608803
IBA57	615316
IFIH1	606951
KIAA0196	610657
KIF1A	601255
KIF1C	603060
KIF5A	602821
MMACHC	609831
MTHFR	236250
NFU1	608100
NIPA1	608145
NT5C2	600417
OPA3	606580
PEX16	603360
PLA2G6	603604
PLP1	300401
PNPLA6	603197
POLR3A	614258
PTS	612719
RAB3GAP2	609275
REEP1	609139
REEP2	609347
RNASEH2B	610326
SACS	604490
SERAC1	614725
SLC16A2	300095
SLC19A3	606152
SLC25A15	603861
SLC33A1	603690
SPAST	604277
SPG7	602783
SPG11	610844
SPG20	275900
SPG21	608181
SPR	182125
TECPR2	615000
TFG	602498
TH	191290
TUBB4A	602662
UCHL1	191342
VPS37A	609927
VPS35	601501
ZFYVE26	612012

## Sheet: SCA_genes
Gene Name	Gene OMIM#
AARS2	612035
ABCD1	300371
AFG3L2	604581
ANO10	613726
APTX	606350
ATM	607585
CACNA1A	601011
CACNA1G	604065
CLN5	608102
CYP27A1	606530
CYP7B1	603711
DNMT1	126375
EEF2	130610
ELOVL4	605512
FGF14	601515
GRID2	602368
GRM1	604473
HEXA	606869
HEXB	606873
ITPR1	147265
KCNA1	176260
KCNC3	176264
KCND3	605411
KIAA0196	610657
KIF5A	602821
MME
NOTCH3	120520
PDYN	131340
PEX7	601757
PMM2	601785
PNKP	605610
PNPLA6	603197
POLG	174763
POLR3A	614258
PRKCG	176980
PRNP	176640
RRM2B	604712
SACS	604490
SETX	608465
SLC20A2	158378
SPG11	610844
SPG7	602783
SPTBN2	604985
STUB1	607207
SYNE1	608441
SYT14	610949
TDP1	607198
TGM6	613900
TMEM20	617167
TPP1	607998
TTBK2	611695
TTPA	600415
TWNK	606075

## Sheet: Other_neurodegenerative_
Gene Name	Gene OMIM #	Phenotype
APP	605714	Alzheimer's Disease (AD)
PSEN1	104311	Alzheimer's Disease (AD)
PSEN2	600759	Alzheimer's Disease (AD)
S100A9	123886	Alzheimer's Disease (AD)
CR1	120620	Alzheimer's Disease (AD)
BIN1	601248	Alzheimer's Disease (AD)
TREM2	605086	Alzheimer's Disease (AD)
CLU	185430	Alzheimer's Disease (AD)
CTNNA3	607667	Alzheimer's Disease (AD)
DNMBP	611282	Alzheimer's Disease (AD)
SORL1	602005	Alzheimer's Disease (AD)
BACE1	604252	Alzheimer's Disease (AD)
PICALM	603025	Alzheimer's Disease (AD)
GAB2	606203	Alzheimer's Disease (AD)
LPR6	603507	Alzheimer's Disease (AD)
ADAM10	602192	Alzheimer's Disease (AD)
ABCA7	605414	Alzheimer's Disease (AD)
CD33	159590	Alzheimer's Disease (AD)
TOMM40	608061	Alzheimer's Disease (AD)
TDP43	607485	Amytrophic Lateral Sclerosis (ALS) and Frontotemporal Dementia (FTD)
CHMP2B	609512	Amytrophic Lateral Sclerosis (ALS) and Frontotemporal Dementia (FTD)
SIGMAR1	601978	Amytrophic Lateral Sclerosis (ALS) and Frontotemporal Dementia (FTD)
VCP	601023	Amytrophic Lateral Sclerosis (ALS) and Frontotemporal Dementia (FTD)
FUS	137070	Amytrophic Lateral Sclerosis (ALS) and Frontotemporal Dementia (FTD)
GRN	138945	Amytrophic Lateral Sclerosis (ALS) and Frontotemporal Dementia (FTD)
MAPT	157140	Amytrophic Lateral Sclerosis (ALS) and Frontotemporal Dementia (FTD)
UBQLN2	300264	Amytrophic Lateral Sclerosis (ALS) and Frontotemporal Dementia (FTD)
ALS2	606352	Amytrophic Lateral Sclerosis (ALS) and Frontotemporal Dementia (FTD)
TAF15	601574	Amytrophic Lateral Sclerosis (ALS) and Frontotemporal Dementia (FTD)
FIG4	609390	Amytrophic Lateral Sclerosis (ALS) and Frontotemporal Dementia (FTD)
OPTN	602432	Amytrophic Lateral Sclerosis (ALS) and Frontotemporal Dementia (FTD)
DAO	124050	Amytrophic Lateral Sclerosis (ALS) and Frontotemporal Dementia (FTD)
HNRNPA1	164017	Amytrophic Lateral Sclerosis (ALS) and Frontotemporal Dementia (FTD)
SOD1	147450	Amytrophic Lateral Sclerosis (ALS) and Frontotemporal Dementia (FTD)
ANG	105850	Amytrophic Lateral Sclerosis (ALS) and Frontotemporal Dementia (FTD)
VAPB	605704	Amytrophic Lateral Sclerosis (ALS) and Frontotemporal Dementia (FTD)
SQSTM1	601530	Amytrophic Lateral Sclerosis (ALS) and Frontotemporal Dementia (FTD)
SPAST	604277	Spastic paraplegia 4(SPG4)
CYP7B1	603711	Spastic paraplegia 5A(SPG4=5A)
SPG11	610844	Amytrophic Lateral Sclerosis 5 (ALS5), Charcot Marie Tooth, axonal type 2X (CMT2X), Spastic Paraplegia 11 (SPG11)
CSF1R	164770	brain abnormalities, neurodegeneration, and dysosteosclerosis (BANDDOS)
NOTCH3	600276	Autosomal dominant cerebral arteriopathy with subcortical infarcts and leukoencephalopathy 1, Autosomal recessive cerebral arteriopathy with subcortical infarcts and leukoencephalopathy 1
PRNP	176640	Huntington disease-like 1, Cerebral amyloid angiopathy, PRNP related, Creutzfeld-Jacob Disease, Gerstmann Strausler disease, Spongioform encephalopathy with neuropsychiatric features, fatal familial insomnia

## Sheet: Mouse_tremor_pheno_genes
887 genotypes with 887 annotations displayed of selected term and subterms				https://www.informatics.jax.org/mp/annotations/MP:0000745
Searched Term: tremors
Allelic Composition	Annotated Term	Reference
(Genetic Background)
Aars1sti/Aars1sti	tremors	J:110647
(B6.Cg-Aars1sti/J)
Abca2tm1Kdt/Abca2tm1Kdt	tremors	J:117673
(involves: 129)
Abca2tm1Nina/Abca2tm1Nina	tremors	J:123521
(involves: 129X1/SvJ * C57BL/6)
Abca5tm1Akya/Abca5tm1Akya	tremors	J:99152
(involves: C57BL/6NCrlj * CBA/JNCrlj * ICR)
Abcb1amds/Abcb1amds	tremors	J:64725
(involves: CF-1)
Abcd1tm1Kds/Y	tremors	J:104122
Abcd2tm1Apuj/Abcd2tm1Apuj
(involves: 129S1/Sv * 129S4/SvJae * 129X1/SvJ * C57BL/6J)
Abcd2tm1Apuj/Abcd2tm1Apuj	tremors	J:104122
(involves: 129S1/Sv * 129X1/SvJ * C57BL/6J)
Achetm1.1Hssh/Achetm1.1Hssh	tremors	J:140622
(involves: 129S4/SvJae * C57BL/6)
Achetm1.1Pata/Achetm1.1Pata	tremors	J:132775
(involves: 129X1/SvJ * C57BL/6)
Achetm1Loc/Achetm1Loc	tremors	J:76453
(involves: 129S1/Sv * 129S6/SvEvTac * 129X1/SvJ)
Achetm2Pata/Achetm2Pata	tremors	J:132775
(involves: 129X1/SvJ * C57BL/6 * FVB/N)
Ackr3tm2b(EUCOMM)Wtsi/Ackr3+	tremors	J:211773
(C57BL/6N-Ackr3tm2b(EUCOMM)Wtsi/Ics)
Acp2nax/Acp2nax	tremors	J:95958
(involves: 129S1/Sv * 129X1/SvJ * C57BL/6J)
Adam23Gt(KST021)Byg/Adam23Gt(KST021)Byg	tremors	J:70273
(involves: 129P2/OlaHsd * C57BL/6)
Adam23tm1.2Mejr/Adam23tm1.2Mejr	tremors	J:208847, J:333962
(Not Specified)
Adamts16em1(IMPC)H/Adamts16em1(IMPC)H	tremors	J:211773
(C57BL/6N-Adamts16em1(IMPC)H/H)
Afg3l2par/Afg3l2par	tremors	J:106411
(Not Specified)
ag/ag	tremors	J:266
(Not Specified)
Agltm1b(EUCOMM)Wtsi/Agl+	tremors	J:211773
(C57BL/6N-Agltm1b(EUCOMM)Wtsi/H)
Agrnnmf380/Agrnnmf380	tremors	J:87349
(C57BL/6J-Agrnnmf380/J)
Agtpbp1m2Btlr/Agtpbp1m2Btlr	tremors	J:159361
(C57BL/6J-Agtpbp1m2Btlr)
Aifm1Hq/Y	tremors	J:79052
(B6CBACa Aw-J/A-Aifm1Hq/J)
Aifm1Hq/Aifm1Hq	tremors	J:79052
(B6CBACa Aw-J/A-Aifm1Hq/J)
Alg12em1(IMPC)J/Alg12+	tremors	J:211773
(C57BL/6NJ-Alg12em1(IMPC)J/J)
Ank1nb/Ank1nb	tremors	J:11441
(either: (involves: non-inbred stock) or (involves: C57BL/6) or (involves: WB/Re))
Ank3tm1Bnt/Ank3tm1Bnt	tremors	J:51377
(involves: 129S1/Sv * 129X1/SvJ * C57BL/6J)
Ankfn1nmf9/Ankfn1nmf9	tremors	J:221935
(C57BL/6J-Ankfn1nmf9/J)
Ankfy1Gt(RRE069)Byg/Ankfy1+	tremors	J:250135
(B6.129P2-Ankfy1Gt(RRE069)Byg)
anx/anx	tremors	J:7689
(B6C3Fe a/a-anx/J)
anx/anx	tremors	J:13936
(involves: DW/J * M. m. domesticus poschiavinus * Swiss)
anx/anx	tremors	J:241666
Tg(Tyro3*-Gfp)1Sapc/?
Tyro3m1/Tyro3m1
(involves: C3HeB/FeJLe * C57BL/6J)
Ap3d1mh-2J/Ap3d1mh-2J	tremors	J:149430
Nxf1Mvb1/Nxf1Mvb1
(involves: C3H/HeJ * C57BL/6)
Ap3d1mh-4J/Ap3d1mh-4J	tremors	J:207448
(involves: 129P2/OlaHsd * BALB/cByJ * C57BL/6J)
Araftm1Mmc/Y	tremors	J:33951
(involves: 129P2/OlaHsd * C57BL/6)
Araftm1Mmc/Araftm1Mmc	tremors	J:33951
(involves: 129P2/OlaHsd * C57BL/6)
Arf4tm1.1Tsdk/Arf4+	tremors	J:279779
Arf5tm1.1Tsdk/Arf5tm1.1Tsdk
(B6J.B6N-Arf4tm1.1Tsdk Arf5tm1.1Tsdk)
Arhgef33em1(IMPC)Tcp/Arhgef33em1(IMPC)Tcp	tremors	J:211773
(C57BL/6N-Arhgef33em1(IMPC)Tcp/Cmmr)
Arsatm1Gie/Arsatm1Gie	tremors	J:37978, J:52310
(involves: 129P2/OlaHsd * C57BL/6J)
Arvcftm1e(EUCOMM)Wtsi/Arvcftm1e(EUCOMM)Wtsi	tremors	J:211773
(C57BL/6NTac-Arvcftm1e(EUCOMM)Wtsi/Ieg)
Asah1tm1.1Medin/Asah1tm1.1Medin	tremors	J:360938
(B6.129S6(CBA)-Asah1tm1.1Medin)
Aspadeaf14/Aspadeaf14	tremors	J:211825
(BALB/c-Aspadeaf14)
Aspanur7/Aspanur7	tremors	J:143201, J:85113, J:226682
(involves: C57BL/6J)
Aspatm1Mata/Aspatm1Mata	tremors	J:89100
(involves: 129S5/SvEvBrd)
Ass1bar/Ass1bar	tremors	J:165341
(FVB.BAR-Ass1bar)
Ass1bar/Ass1bar	tremors	J:165341
(B6.BAR-Ass1bar)
Ass1bar/Ass1fold	tremors	J:165341
(involves: C57BL/6Ei * C57BL/6J * OF1 * P/J)
Ass1fold/Ass1fold	tremors	J:165341
(B6Ei.P-Ass1fold/GrsrJ)
Atf2tm1Glm/Atf2tm1Glm	tremors	J:30611
(involves: 129S2/SvPas)
Atg5tm1Myok/Atg5tm1Myok	tremors	J:110050
Tg(Nes-cre)1Kln/?
(involves: 129S/SvEv * C57BL/6 * SJL)
Atg7tm1Tchi/Atg7tm1Tchi	tremors	J:160568
Aviltm2(cre)Fawa/Avil+
(involves: 129P2/OlaHsd * C57BL/6 * CBA)
Atg7tm1Tchi/Atg7tm1Tchi	tremors	J:192452
En1tm2(cre)Wrst/En1+
(involves: 129S1/Sv * 129X1/SvJ * C57BL/6NCrlj * CBA/JNCrlj)
Atg7tm1Tchi/Atg7tm1Tchi	tremors	J:130839
Sqstm1tm1Keta/Sqstm1tm1Keta
Tg(Nes-cre)1Wme/0
(involves: 129 * C57BL/6 * C57BL/6NCrlj * CBA * CBA/JNCrlj)
Atg7tm1Tchi/Atg7tm1Tchi	tremors	J:130839
Tg(Nes-cre)1Wme/0
(involves: C57BL/6 * CBA)
Atp1a3tm1Ute/Atp1a3+	tremors	J:262419
(involves: 129S1/Sv * 129X1/SvJ * C57BL/6)
Atp1b2tm1Msch/Atp1b2tm1Msch	tremors	J:21121
(involves: 129S2/SvPas * C57BL/6J)
Atp2b1Tg(Thy1-CHMP2B*)1Rene/Atp2b1+	tremors	J:237873
(involves: C57BL/6 * DBA/2 * FVB/N)
Atp2b1Tg(Thy1-CHMP2B*)1Rene/Atp2b1Tg(Thy1-CHMP2B*)1Rene	tremors	J:237873
(involves: C57BL/6 * DBA/2 * FVB/N)
Atp2b2dfw-2J/Atp2b2dfw-2J	tremors	J:38429
(CByJ.A-Atp2b2dfw-2J/J)
Atp2b2dfw-3J/Atp2b2dfw-3J	tremors	J:77607
(involves: C57BL/6J * C57BLKS/J)
Atp2b2jog/Atp2b2jog	tremors	J:111625
(involves: C57BL/6 * DSO)
Atp2b2m1Btlr/Atp2b2m1Btlr	tremors	J:221473
(C57BL/6J-Atp2b2m1Btlr)
Atp2b2m1Mae/Atp2b2m1Mae	tremors	J:110607
Ppargtm2Mae/Ppargtm2Mae
(involves: 129S6/SvEvTac * C57BL/6J)
Atp2b2wri/Atp2b2wri	tremors	J:1273
(involves: BALB/cAnN)
Atp7aMo-blo/Y	tremors	J:5462
(Not Specified)
Atp7aMo-brJ/Y	tremors	J:33276
(involves: C3H/HeJ * C57BL/6J)
Atp7aMo-ms/Y	tremors	J:168658
(Not Specified)
Atp7btm1Tcg/Atp7btm1Tcg	tremors	J:57632
(involves: 129S1/Sv)
Atp7btx/Atp7btx	tremors	J:7102
(DL-Atp7btx)
Atp7btx/Atp7btx	tremors	J:7102
(involves: C57BL/6 * DL)
Atp8a2wl-vmd/Atp8a2wl-vmd	tremors	J:11718
(C3H/HeSnJ-Atp8a2wl-vmd/J)
Atp8a2wl/Atp8a2wl	tremors	J:13068
(Not Specified)
Atrnmg-3J/Atrnmg-3J	tremors	J:96070
(C3HeB/FeJ-Atrnmg-3J/J)
Atrnmg-6J/Atrnmg-6J	tremors	J:96070
(CAST/Ei-Atrnmg-6J)
Atrnmg-6J/Atrnmg-6J	tremors	J:96070
(involves: C3H/HeSnJ * CAST/Ei)
Atxn7tm1Hzo/Atxn7+	tremors	J:179021
(involves: 129S7/SvEvBrd)
Atxn7l1em1(IMPC)J/Atxn7l1em1(IMPC)J	tremors	J:211773
(C57BL/6NJ-Atxn7l1em1(IMPC)J/Mmjax)
awgTg(GBts1env)832Pkw/awgTg(GBts1env)832Pkw	tremors	J:43273
(involves: C57BL/6J * SJL)
B4galnt1tm1Rlp/B4galnt1tm1Rlp	tremors	J:96830
St3gal5tm1Rlp/St3gal5tm1Rlp
(involves: 129S6/SvEvTac * C57BL/6)
Bbs5tm1b(EUCOMM)Wtsi/Bbs5tm1b(EUCOMM)Wtsi	tremors	J:211773
(C57BL/6NTac-Bbs5tm1b(EUCOMM)Wtsi/H)
Bmi1tm1Brn/Bmi1tm1Brn	tremors	J:17712
(either: (involves: 129P2/OlaHsd) or (involves: 129P2/OlaHsd * FVB))
Bmp7Tg(BCL2)114Cro/Bmp7Tg(BCL2)114Cro	tremors	J:38288
(involves: C3H/HeJ * C57BL/6)
Borcs7em1(IMPC)Hmgu/Borcs7+	tremors	J:211773
(C57BL/6NCrl-Borcs7em1(IMPC)Hmgu/Ieg)
Brd7tm2a(EUCOMM)Wtsi/Brd7+	tremors	J:165965
(Not Specified)
Btbd19em1(IMPC)Hmgu/Btbd19em1(IMPC)Hmgu	tremors	J:211773
(C57BL/6NCrl-Btbd19em1(IMPC)Hmgu/Ieg)
Btdtm1Bwol/Btdtm1Bwol	tremors	J:168391
(B6.Cg-Btdtm1Bwol)
Cacna1arkr/Cacna1arkr	tremors	J:71860
(B6.Cg-Cacna1arkr)
Cacna1atm2.1Maag/Cacna1atm2.1Maag	tremors	J:234599
Tg(Pcp2-cre)2Mpin/0
(involves: 129P2/OlaHsd * 129S1/Sv * 129X1/SvJ)
Cacna1gtm1Hssh/Cacna1gtm1Hssh	tremors	J:174980
(involves: 129S1/Sv * 129S4/SvJae * 129X1/SvJ * C57BL/6J)
Cacna1gtm1Hssh/Cacna1gtm1Hssh	tremors	J:174980
Gabra1tm1.1Geh/Gabra1tm1.1Geh
(involves: 129S1/Sv * 129S4/SvJae * 129X1/SvJ * C57BL/6J)
Cacna2d2du-3J/Cacna2d2du-3J	tremors	J:82238
(involves: BALB/cByJ * C57BL/6J)
Cacna2d2du-td/Cacna2d2du-td	tremors	J:13433
(DBA/2J-Cacna2d2du-td)
Cacna2d2em1(IMPC)Mbp/Cacna2d2em1(IMPC)Mbp	tremors	J:211773
(C57BL/6N-Cacna2d2em1(IMPC)Mbp/MbpMmucd)
Camk1tm2b(EUCOMM)Hmgu/Camk1tm2b(EUCOMM)Hmgu	tremors	J:211773
(C57BL/6N-Camk1tm2b(EUCOMM)Hmgu/Bay)
Camk4tm1Arm/Camk4tm1Arm	tremors	J:70431
(involves: 129 * C57BL/6J)
CanxGt(KST286)Byg/CanxGt(KST286)Byg	tremors	J:164553
(involves: 129P2/OlaHsd * C57BL/6)
Car8wdl/Car8wdl	tremors	J:230904
(C57BLKS/J-Car8wdl/GrsrJ)
Cars2m1Btlr/Cars2m1Btlr	tremors	J:167594
(C57BL/6J-Cars2m1Btlr)
CbllTg(Alb-KL)7-2Mhos/CbllTg(Alb-KL)7-2Mhos	tremors	J:100997
(involves: C57BL/6)
Ccnb1tm1b(KOMP)Wtsi/Ccnb1+	tremors	J:211773
(C57BL/6N-Ccnb1tm1b(KOMP)Wtsi/H)
Ccr10/Cntnap1tm1Bhat/Ccr10/Cntnap1tm1Bhat	tremors	J:69621
(involves: 129S7/SvEvBrd)
Ccr10/Cntnap1tm1Bhat/Ccr10/Cntnap1tm1Bhat	tremors	J:69621
(involves: 129S7/SvEvBrd)
Cdh23v/Cdh23v	tremors	J:133042
(involves: fancier's stocks)
Cdkn1btm1Mlf/Cdkn1btm1Mlf	tremors	J:58522
Cdkn2dtm1Maro/Cdkn2dtm1Maro
(involves: 129X1/SvJ * C57BL/6)
Cers1to/Cers1to	tremors	J:91243
(either: FVB/N or (involves: C3H * C57BL/6J * FVB/N))
Chattm1Mlt/Chattm1Mlt	tremors	J:212048
Tg(SLC18A3-cre)KMisa/0
(involves: 129 * C57BL/6)
Chp1vac/Chp1vac	tremors	J:199873
(B6(C3Fe)-Chp1vac)
Chrna7tm2Bay/Chrna7tm2Bay	tremors	J:61536
(involves: 129S7/SvEvBrd * C57BL/6J)
ci/ci	tremors	J:13539
(involves: 101 * C3H * T STOCK)
Cib2tm1b(EUCOMM)Wtsi/Cib2tm1b(EUCOMM)Wtsi	tremors	J:211773
(C57BL/6N-Cib2tm1b(EUCOMM)Wtsi/H)
Cisd2Gt(XS0445)Wtsi/Cisd2Gt(XS0445)Wtsi	tremors	J:183788
(B6.129P2-Cisd2Gt(XS0445)Wtsi)
Cittm1Fdc/Cittm1Fdc	tremors	J:77297
(either: (involves: 129S1/Sv * 129X1/SvJ) or (involves: 129S1/Sv * 129X1/SvJ * C57BL/6))
cla/cla	tremors	J:14017
(involves: BALB/cByJ)
Clcn1em1(IMPC)Mbp/Clcn1em1(IMPC)Mbp	tremors	J:211773
(C57BL/6NCrl-Clcn1em1(IMPC)Mbp/MbpMmucd)
Clcn3tm1Tjj/Clcn3tm1Tjj	tremors	J:77635
(involves: 129S1/Sv * 129X1/SvJ * C57BL/6)
Clcn7tm1.1Lex/Clcn7tm1.1Lex	tremors	J:186049
(involves: 129S5/SvEvBrd * C57BL/6J)
Cldn11tm1Ral/Cldn11tm1Ral	tremors	J:59025
(Not Specified)
Cldn12tm1.1(KOMP)Vlcg/Cldn12tm1.1(KOMP)Vlcg	tremors	J:279934
(B6J.B6N-Cldn12tm1.1(KOMP)Vlcg)
Clk1tm1a(EUCOMM)Wtsi/Clk1tm1a(EUCOMM)Wtsi	tremors	J:165965
(C57BL/6N-Clk1tm1a(EUCOMM)Wtsi/Ics)
Cln3tm1Blda/Cln3tm1Blda	tremors	J:125194
(B6.129-Cln3tm1Blda)
Clp1em1Slac/Clp1em1Slac	tremors	J:311491
(C57BL/6J-Clp1em1Slac/J)
Clp1em1Slac/Clp1em2Slac	tremors	J:311491
(C57BL/6J-Clp1em1Slac/Clp1em2Slac)
Clpptm1a(EUCOMM)Wtsi/Clpptm1a(EUCOMM)Wtsi	tremors	J:211773
(C57BL/6N-Clpptm1a(EUCOMM)Wtsi/Wtsi)
Clstn3tm1b(EUCOMM)Hmgu/Clstn3tm1b(EUCOMM)Hmgu	tremors	J:211773
(C57BL/6N-Clstn3tm1b(EUCOMM)Hmgu/Cnrm)
Cntnap1em1Bhat/Ccr10/Cntnap1tm1Bhat	tremors	J:342323
(involves: 129S7/SvEvBrd)
Cntnap1em2Bhat/Ccr10/Cntnap1tm1Bhat	tremors	J:342323
(involves: 129S7/SvEvBrd)
Cntnap1shm-3J/Cntnap1shm-3J	tremors	J:16313
(involves: C3H/HeJ)
Cntnap1shm-4J/Cntnap1shm-4J	tremors	J:16313
(involves: C3H/HeDiSn * Swiss stock)
Cntnap1shm-5J/Cntnap1shm-5J	tremors	J:181679
(B6.Cg-Cntnap1shm-5J/GrsrJ)
Cntnap1shm/Cntnap1shm-2J	tremors	J:84767
(Not Specified)
Cntnap1shm/Cntnap1shm	tremors	J:165697
(SHM/Nem)
Cntnap1shm/Cntnap1shm	tremors	J:5040
(involves: BALB/cJ * C3HeB/FeJ * C57BL/6J * DBA/2J)
Cntnap1tm1Bhat/Cntnap1tm1Bhat	tremors	J:107653
(involves: 129S7/SvEvBrd)
Cntnap1tm1Pele/Cntnap1tm1Pele	tremors	J:166099
(involves: ICR)
Col1a1tm3(CAG-IDH2*R140Q)Kkw/Col1a1+	tremors	J:209629
Tmem163Tg(ACTB-cre)2Mrt/0
(involves: 129S4/SvJae * BALB/c * C57BL/6 * FVB/N)
Col9a2tm1b(EUCOMM)Wtsi/Col9a2tm1b(EUCOMM)Wtsi	tremors	J:211773
(C57BL/6N-Col9a2tm1b(EUCOMM)Wtsi/H)
Col13a1tm3.1Pih/Col13a1tm3.1Pih	tremors	J:164671
(involves: 129S1/Sv * 129X1/SvJ * C57BL/6)
Colqtm1Jrs/Colqtm1Jrs	tremors	J:54006
(involves: 129S1/Sv * 129X1/SvJ)
Colqtm2Jrs/Colqtm2Jrs	tremors	J:54006
(involves: 129S1/Sv * 129X1/SvJ)
Cpetm1Yplo/Cpetm1Yplo	tremors	J:95741
(involves: 129S1/Sv * C57BL/6)
Csf1op/Csf1op	tremors	J:170081
Galctwi/Galctwi
(involves: C3HeB/Fe * C57BL/6J * CE/J)
Ctnnb1tm1(Nfkbia)Rsu/Ctnnb1+	tremors	J:71744
(involves: 129P2/OlaHsd * C57BL/6)
Ctnnb1tm2(Nfkbia)Rsu/Ctnnb1+	tremors	J:71744
Tg(CMV-cre)1Cgn/0
(involves: 129P2/OlaHsd * BALB/cJ * C57BL/6)
Cts6tm1b(KOMP)Wtsi/Cts6tm1b(KOMP)Wtsi	tremors	J:211773
(C57BL/6N-Cts6tm1b(KOMP)Wtsi/Bay)
Ctsatm1Adz/Ctsatm1Adz	tremors	J:29674
(either: (involves: 129P2/OlaHsd * C57BL/6) or (involves: 129P2/OlaHsd * FVB/NJ))
Ctsatm2b(EUCOMM)Hmgu/Ctsatm2b(EUCOMM)Hmgu	tremors	J:211773
(C57BL/6N-Ctsatm2b(EUCOMM)Hmgu/H)
Ctsbtm1Jde/Ctsbtm1Jde	tremors	J:77103
Ctsltm1Cptr/Ctsltm1Cptr
(involves: 129P2/OlaHsd * C57BL/6J)
Ctsftm1Hap/Ctsftm1Hap	tremors	J:106923
(involves: 129/Sv * C57BL/6)
Cttntm1b(EUCOMM)Hmgu/Cttntm1b(EUCOMM)Hmgu	tremors	J:211773
(C57BL/6N-Cttntm1b(EUCOMM)Hmgu/H)
Cyb561tm1b(EUCOMM)Wtsi/Cyb561tm1b(EUCOMM)Wtsi	tremors	J:211773
(C57BL/6N-Cyb561tm1b(EUCOMM)Wtsi/H)
Cyp19a1tm1b(EUCOMM)Hmgu/Cyp19a1tm1b(EUCOMM)Hmgu	tremors	J:211773
(C57BL/6N-Cyp19a1tm1b(EUCOMM)Hmgu/H)
Cys1cpk/Cys1cpk	tremors	J:7202
(B6(Cg)-Cys1cpk/JUnc)
Dab1scm-2J/Dab1scm-2J	tremors	J:163447
(MRL.129P2(B6)-B2mtm1Unc/Dcr)
Dab1scm-4J/Dab1scm-4J	tremors	J:153275
(CBA/J-Dab1scm-4J/GrsrJ)
Dab1scm/Dab1scm	tremors	J:37166
(involves: C3HeB/FeJ * DC/Le)
Dab1tm1.1Mull/Dab1tm1.1Mull	tremors	J:174747
Tg(Nes-cre)1Kln/0
(involves: 129P2/OlaHsd * C57BL/6 * C57BL/6J * SJL)
DbnlGt(betageo)11Byg/DbnlGt(betageo)11Byg	tremors	J:119847
(involves: 129P2/OlaHsd * C57BL/6)
Dbnltm1Jwnd/Dbnl+	tremors	J:109363
(involves: BALB/c)
Dbnltm1Jwnd/Dbnltm1Jwnd	tremors	J:109363
(involves: BALB/c)
Ddctm1.1Nwlh/Ddctm1.1Nwlh	tremors	J:197646
(involves: C57BL/6)
Decr1tm1Jkh/Decr1tm1Jkh	tremors	J:151622
(B6.129X1-Decr1tm1Jkh)
Degs1Gt(OST368559)Lex/Degs1Gt(OST368559)Lex	tremors	J:203554
(involves: 129S5/SvEvBrd)
Del(7Coro1a-Spn)1Dolm/+	tremors	J:210018
(involves: 129P2/OlaHsd * 129S1/Sv * C57BL/6N * CD-1)
Del(7Coro1a-Spn)1Dolm/+	tremors	J:210018
(B6N.129P2(Cg)-Del(7Coro1a-Spn)1Dolm)
Del(17)TOrl/+	tremors	J:15078
Qkiqk-v/Qki+
(involves: C57BL/6J * Orl:Swiss)
Del(18Pcdhg)1Xzw/Del(18Pcdhg)1Xzw	tremors	J:107735
(Not Specified)
Dhddstm1b(KOMP)Wtsi/Dhdds+	tremors	J:211773
(C57BL/6N-Dhddstm1b(KOMP)Wtsi/Ieg)
Dhrs1em1(IMPC)J/Dhrs1em1(IMPC)J	tremors	J:211773
(C57BL/6NJ-Dhrs1em1(IMPC)J/Mmjax)
Dlg4tm1e(EUCOMM)Wtsi/Dlg4tm1e(EUCOMM)Wtsi	tremors	J:211773
(C57BL/6N-Dlg4tm1e(EUCOMM)Wtsi/Wtsi)
Dmdmdx/Y	tremors	J:7361
(C57BL/10ScSn-Dmdmdx/J)
Dnajc11spc/Dnajc11spc	tremors	J:221543
(B6.Cg-Dnajc11spc)
Dnal4tm1b(EUCOMM)Wtsi/Dnal4+	tremors	J:211773
(C57BL/6N-Dnal4tm1b(EUCOMM)Wtsi/Ics)
Dnm1Ftfl/Dnm1tm1Pdc	tremors	J:163311
(involves: C57BL/6J)
Dpmy/Dpmy+	tremors	J:226382
(B6NJ;CBA-Dpmy/GrsrJ)
Dpp9em1(IMPC)Ccpcz/Dpp9+	tremors	J:211773
(C57BL/6NCrl-Dpp9em1(IMPC)Ccpcz/Ccpcz)
Dstdt-J/Dstdt-J	tremors	J:106403
(B6C3Fe a/a-Dstdt-J/J)
Dync1h1tm1.1Ics/Dync1h1+	tremors	J:334549
(involves: C57BL/6 * C57BL/6N * SJL)
Eaf1tm1b(EUCOMM)Wtsi/Eaf1+	tremors	J:211773
(C57BL/6N-Eaf1tm1b(EUCOMM)Wtsi/H)
Ect2tm1b(EUCOMM)Wtsi/Ect2+	tremors	J:211773
(C57BL/6N-Ect2tm1b(EUCOMM)Wtsi/Ics)
Eef1a2wst/Eef1a2wst	tremors	J:24753
(B6C3Fe a/a-Eef1a2wst/J)
Egr2tm1Jmi/Egr2tm1Jmi	tremors	J:96641
(Not Specified)
Egr2tm1Pch/Egr2tm1Pch	tremors	J:21073, J:16077
(involves: 129S2/SvPas * C57BL/6 * DBA/2)
Egr2tm2Jmi/Egr2tm2Jmi	tremors	J:145949
(B6.Cg-Egr2tm2Jmi)
Egr2tm4Pch/Egr2tm4Pch	tremors	J:137156
(involves: BALB/c * C57BL/6)
Egr3tm1Jmi/Egr3tm1Jmi	tremors	J:49575
(Not Specified)
Ei24tm1Hzha/Ei24tm1Hzha	tremors	J:193420
Tg(Nes-cre)1Kln/0
(involves: 129S1/Sv * 129X1/SvJ * C57BL/6 * SJL)
Eif2ak3tm1Dron/Eif2ak3+	tremors	J:99655
Tg(GFAP-tTA)110Pop/0
Tg(tetO-Ifng)184Pop/0
(involves: 129S6/SvEvTac * C57BL/6 * DBA/2 * Swiss Webster)
Elmod1tm1a(EUCOMM)Hmgu/Elmod1tm1a(EUCOMM)Hmgu	tremors	J:165965
(C57BL/6N-Elmod1tm1a(EUCOMM)Hmgu/H)
Elmod1tm1b(EUCOMM)Hmgu/Elmod1tm1b(EUCOMM)Hmgu	tremors	J:211773
(C57BL/6N-Elmod1tm1b(EUCOMM)Hmgu/H)
Elp2em2Bjw/Elp2em2Bjw	tremors	J:306113
(involves: C57BL/6)
Elp2em2Bjw/Elp2em2Bjw	tremors	J:306113
(involves: C57BL/6 * DBA/2J)
Elp2em2Bjw/Elp2em3Bjw	tremors	J:306113
(involves: C57BL/6 * DBA/2J)
Elp6em1Bjw/Elp6+	tremors	J:360936
(Not Specified)
Elp6em1Bjw/Elp6em1Bjw	tremors	J:360936
(C57BL/6-Elp6em1Bjw)
En1tm2(cre)Gld/En1+	tremors	J:108507
Gli2tm1Alj/Gli2tm6Alj
(involves: 129S1/Sv * 129S6/SvEvTac * 129X1/SvJ * Swiss Webster)
Entpd1tm1a(EUCOMM)Wtsi/Entpd1tm1a(EUCOMM)Wtsi	tremors	J:165965
(C57BL/6N-Entpd1tm1a(EUCOMM)Wtsi/Ieg)
enu164/enu164+	tremors	J:196547
Tg(Thy1-MAPT*K369I)K3Gotz/0
(involves: BALB/c * C57BL/6 * DBA/2)
Epg5em1(IMPC)H/Epg5em1(IMPC)H	tremors	J:211773
(C57BL/6NTac-Epg5em1(IMPC)H/H)
Epg5M1Btlr/Epg5M1Btlr	tremors	J:272115
(C57BL/6J-Epg5M1Btlr)
Ercc2tm1Jhjh/Ercc2tm2(ERCC2)Jhjh	tremors	J:48256
(involves: 129P2/OlaHsd * C57BL/6)
Ercc2tm2(ERCC2)Jhjh/Ercc2tm2(ERCC2)Jhjh	tremors	J:48256
(involves: 129P2/OlaHsd * C57BL/6)
Ercc2tm3Jhjh/Ercc2tm3Jhjh	tremors	J:112689
Xpatm1Hvs/Xpatm1Hvs
(involves: 129P2/OlaHsd * C57BL/6 * FVB)
Ercc3tm2Jhjh/Ercc3tm2Jhjh	tremors	J:145759
Xpatm1Hvs/Xpatm1Hvs
(involves: 129P2/OlaHsd * C57BL/6)
Ercc6tm1Gvh/Ercc6tm1Gvh	tremors	J:122013
Xpatm1Hvs/Xpatm1Hvs
(B6.129P2-Xpatm1Hvs Ercc6tm1Gvh)
Ercc6tm1Gvh/Ercc6tm1Gvh	tremors	J:72574
Xpatm1Tnka/Xpatm1Tnka
(involves: 129P2/OlaHsd * C57BL/6 * CBA)
Espnje/Espnje	tremors	J:133042
(involves: fancier's stocks)
Etnpplem1(IMPC)Hmgu/Etnpplem1(IMPC)Hmgu	tremors	J:211773
(C57BL/6NCrl-Etnpplem1(IMPC)Hmgu/Ieg)
F2tm1b(EUCOMM)Hmgu/F2+	tremors	J:211773
(C57BL/6N-F2tm1b(EUCOMM)Hmgu/H)
Faf1em1(IMPC)H/Faf1em1(IMPC)H	tremors	J:211773
(C57BL/6NTac-Faf1em1(IMPC)H/H)
Fbxo41tm1(KOMP)Vlcg/Fbxo41tm1(KOMP)Vlcg	tremors	J:222558
(involves: C57BL/6NTac)
Fcgr3tm1b(EUCOMM)Hmgu/Fcgr3tm1b(EUCOMM)Hmgu	tremors	J:211773
(C57BL/6N-Fcgr3tm1b(EUCOMM)Hmgu/H)
Fdft1tm1Kan/Fdft1tm1Kan	tremors	J:98525
Cnptm1(cre)Kan/Cnp+
(involves: 129P2/OlaHsd * 129S1/Sv * 129X1/SvJ)
Fgfr2tm1Dor/Fgfr2tm1Dor	tremors	J:126496
Tg(Mnx1-cre)1Jrs/?
(involves: 129X1/SvJ * C57BL/6)
Fig4plt1/Fig4plt1	tremors	J:185989, J:122737
(involves: 129P2/OlaHsd * C3H * C57BL/6 * CAST/Ei * SJL)
Fig4plt1/Fig4plt1	tremors	J:185989
Tg(GFAP-Fig4)#Mm/?
(involves: 129P2/OlaHsd * C3H * C57BL/6 * CAST/Ei * SJL)
fmt/fmt	tremors	J:13971
(DW-fmt)
Fuca1tm1Tlub/Fuca1tm1Tlub	tremors	J:235359
(involves: 129S2/SvPas * C57BL/6)
Gabra1tm1Twr/Gabra1tm1Twr	tremors	J:69290
(involves: 129S7/SvEvBrd * C57BL/6)
Gabra1tm2.1Geh/Gabra1+	tremors	J:105293
(involves: 129X1/SvJ * C57BL/6J)
Gabra1tm2Geh/Gabra1tm2Geh	tremors	J:105293
(involves: 129X1/SvJ * C57BL/6J)
Gabrb3tm1Uru/Gabrb3tm1Uru	tremors	J:81497
(involves: 129X1/SvJ * C57BL/6J)
Gabrg2tm1Spet/Gabrg2tm1Spet	tremors	J:127120
(involves: 129S1/Sv * 129X1/SvJ * BALB/cJ * C57BL/6)
Gabrpem1(IMPC)J/Gabrpem1(IMPC)J	tremors	J:211773
(C57BL/6NJ-Gabrpem1(IMPC)J/Mmjax)
Gal3st1em1(IMPC)Rbrc/Gal3st1em1(IMPC)Rbrc	tremors	J:211773
(C57BL/6NJcl-Gal3st1em1(IMPC)Rbrc/Rbrc)
Gal3st1tm1Kho/Gal3st1tm1Kho	tremors	J:78560
(involves: 129P2/OlaHsd)
Galctm1Wngr/Galctm1Wngr	tremors	J:78691
(involves: 129S2/SvPas)
Galctwi-2J/Galctwi-2J	tremors	J:78474
(B10.A-H2i5/(R5)SgSn)
Galctwi-4J/Galctwi-4J	tremors	J:137512
(involves: C57BL/6J)
Galctwi-5J/Galctwi-5J	tremors	J:139715, J:199132
(BXD32/TyJ-Galctwi-5J/J)
Galctwi/Galctwi-3J	tremors	J:30778
(involves: C57BL/6J * CE/J)
Galctwi/Galctwi	tremors	J:108359, J:126892
(B6.CE-Galctwi/J)
Galctwi/Galctwi	tremors	J:6390
(involves: C57BL/6J * CE/J)
Galctwi/Galctwi	tremors	J:13867
(involves: CE/J)
Galctwi/Galctwi	tremors	J:126892
(involves: C57BL/6J * CAST/EiJ * CE/J)
Galctwi/Galctwi	tremors	J:56656
Il6+/?
(involves: 129S2/SvPas * C57BL/6J * CE/J)
Galctwi/Galctwi	tremors	J:56656
Il6tm1Kopf/Il6tm1Kopf
(involves: 129S2/SvPas * C57BL/6J * CE/J)
Gars1C201R/Gars1+	tremors	J:240096
Nrcamm1J/Nrcamm1J
(involves: BALB/cAnN * C3H/HeH * C57BL/6J)
Gena91/Gena91+	tremors	J:82809
(involves: BALB/cAnNCrl * C3H/HeH)
Gena357/Gena357+	tremors	J:169366
(involves: BALB/c * C3H/HeH)
Gigyf2tm1b(EUCOMM)Wtsi/Gigyf2tm1b(EUCOMM)Wtsi	tremors	J:211773
(C57BL/6N-Gigyf2tm1b(EUCOMM)Wtsi/Bay)
Gjb1tm1Kwi/Y	tremors	J:219594
Gjc2tm1(EGFP)Kwi/Gjc2tm1(EGFP)Kwi
(involves: 129P2/OlaHsd * 129S4/SvJae * C57BL/6)
Gjc2tm1(EGFP)Kwi/Gjc2tm1(EGFP)Kwi	tremors	J:83885, J:219594
Gjb1tm1Kwi/Gjb1tm1Kwi
(involves: 129P2/OlaHsd * 129S4/SvJae * C57BL/6)
Gjc2tm1Paul/Gjc2tm1Paul	tremors	J:84338
Gjb1tm1Kwi/Gjb1tm1Kwi
(involves: 129/Sv * C57BL/6)
Glatm1Kul/Y	tremors	J:206001
Tg(CAG-A4GALT)#Sais/0
(involves: 129S4/SvJae * C57BL/6 * C57BL/6JJms)
Glatm1Kul/Glatm1Kul	tremors	J:206001
Tg(CAG-A4GALT)#Sais/0
(involves: 129S4/SvJae * C57BL/6 * C57BL/6JJms)
Glb1tm1Adz/Glb1tm1Adz	tremors	J:38620
(involves: 129P2/OlaHsd)
Glb1tm1Jmat/Glb1tm1Jmat	tremors	J:43534
(involves: C57BL/6 * CBA * ICR)
Glra1cincinnati/Glra1cincinnati	tremors	J:137595
(B6.129S6-Glra1cincinnati)
Glra1m1Cpai/Glra1m1Cpai	tremors	J:248717
(involves: 129 * C57BL/6)
Glra1nmf11/Glra1nmf11	tremors	J:78134
(C57BL/6J-Glra1nmf11/J)
Glra1spd-ot/Glra1spd-ot	tremors	J:13463
(C57BL/6J-Glra1spd-ot Mpzl3rc)
Glra1spd/Glra1spd	tremors	J:9027
(B6C3Fe a/a-Glra1spd/J)
Glra1tm1.1Geh/Glra1tm1.1Geh	tremors	J:177105
(involves: 129S1/Sv * 129X1/SvJ * C57BL/6 * C57BL/6J * SJL)
Glra1tm1Betz/Glra1tm1Betz	tremors	J:117236
(B6.129P2-Glra1tm1Betz)
Glra1tm2.1Geh/Glra1tm2.1Geh	tremors	J:177106
(involves: 129S1/Sv * 129X1/SvJ * C57BL/6 * C57BL/6J * SJL)
Glrbspa-Alb/Glrbspa-Alb	tremors	J:64454
(C57BL/6Fla-H2-T18a)
Glrbspa/Glrbspa	tremors	J:5196
(Not Specified)
Glrbspa/Glrbspa	tremors	J:60037
(involves: C3HeB/FeLe * C57BL/6 * C57BL/6J * DBA/2)
Glrbspa/Glrbspa	tremors	J:60037
Tg(Eno2-Glrb)456Wha/0
(involves: C3HeB/FeLe * C57BL/6 * C57BL/6J * DBA/2)
Glrbspa/Glrbspa	tremors	J:60037
Tg(Eno2-Glrb)456Wha/Tg(Eno2-Glrb)456Wha
(involves: C3HeB/FeLe * C57BL/6 * C57BL/6J * DBA/2)
Gnao1tm1Ejne/Gnao1tm1Ejne	tremors	J:39013
(involves: 129S4/SvJae * C57BL/6)
Gnao1tm1Lbi/Gnao1tm1Lbi	tremors	J:46898
(involves: 129S7/SvEvBrd * C57BL/6J)
Gnao1tm2Lbi/Gnao1tm2Lbi	tremors	J:168245
(involves: 129S7/SvEvBrd)
Gnastm1Lsw/Gnas+	tremors	J:49340
(involves: 129S4/SvJae * CD-1)
Golga1awag/Golga1awag	tremors	J:94744
(B6.Cg-Golga1awag Tyrc-2J/GrsrJ)
Gpm6btm1KanPlp1tm1Kan/Y	tremors	J:193310
(involves: 129S1/Sv * 129X1/SvJ * C57BL/6J)
Gpr146em1(IMPC)H/Gpr146em1(IMPC)H	tremors	J:211773
(C57BL/6NTac-Gpr146em1(IMPC)H/H)
Gria2tm1Rod/Gria2tm1Rod	tremors	J:84336
Gria3tm1Zpj/Y
(involves: 129/Sv * C57BL/6)
Grid2ho-16J/Grid2ho-16J	tremors	J:87349
(C57BL/6J-Grid2ho-16J/J)
Grid2ho-17J/Grid2ho-17J	tremors	J:87349
(C57BL/6J-Grid2ho-17J/J)
Grid2ho-20J/Grid2ho-20J	tremors	J:212897
(B6(Cg)-Grid2ho-20J/GrsrJ)
Grk5tm1Rjl/Grk5tm1Rjl	tremors	J:59179
(involves: 129S4/SvJaeSor * C57BL/6)
Grm1crv4/Grm1crv4	tremors	J:112290
(BALB/cPas-Grm1crv4)
Grm1nmf373/Grm1nmf373	tremors	J:87349
(C57BL/6J-Grm1nmf373/J)
Grm1tm1Crpl/Grm1tm1Crpl	tremors	J:21644
(involves: 129P2/OlaHsd * C57BL/6)
Grm1tm1Stl/Grm1tm1Stl	tremors	J:21086
(involves: 129S2/SvPas * C57BL/6)
Gt(ROSA)26Sortm1(DTA)Riet/Gt(ROSA)26Sor+	tremors	J:92789
Cnptm1(cre)Kan/Cnp+
(involves: 129P2/OlaHsd)
Gt(ROSA)26Sortm1(HA)Libl/Gt(ROSA)26Sortm1(HA)Libl	tremors	J:137838
Mogtm1(cre)Gkl/?
Tg(TcraCl4,TcrbCl4)1Shrm/0
(involves: 129/Sv * BALB/c * C57BL/6)
Gt(ROSA)26Sortm1(HBEGF)Awai/Gt(ROSA)26Sortm1(HBEGF)Awai	tremors	J:131076
Mogtm1(cre)Gkl/?
(involves: C57BL/6)
Gt(ROSA)26Sortm1.1(CAG-SPAST*C448Y)Baas/Gt(ROSA)26Sor+	tremors	J:273408
(involves: C57BL/6N)
Gt(ROSA)26Sortm1.1(CAG-SPAST*C448Y)Baas/Gt(ROSA)26Sortm1.1(CAG-SPAST*C448Y)Baas	tremors	J:273408
(involves: C57BL/6N)
Gt(ROSA)26Sortm1.1(DUX4*)Plj/Gt(ROSA)26Sor+	tremors	J:256652
Ndor1Tg(UBC-cre/ERT2)1Ejb/0
(involves: 129S/SvEv * C57BL/6)
Gt(ROSA)26Sortm2(DTA)Riet/Gt(ROSA)26Sor+	tremors	J:110983
Cnptm1(cre)Kan/Cnp+
(involves: 129P2/OlaHsd * 129S1/Sv * 129X1/SvJ)
Gt(ROSA)26Sortm7(CAG-mCherry,-EGFP/tetX)Dym/Gt(ROSA)26Sor+	tremors	J:154944
Tg(ACTFLPe)9205Dym/0
Tg(Pcp2-cre)2Mpin/0
(involves: 129S1/Sv * 129S6/SvEvTac * 129X1/SvJ * C57BL/6 * SJL)
Hcn1em1(IMPC)H/Hcn1em1(IMPC)H	tremors	J:211773
(C57BL/6N-Hcn1em1(IMPC)H/H)
Hcn2ap/Hcn2ap	tremors	J:146530
(DW/Pas-Hcn2ap)
Hcn2tm1Ldw/Hcn2tm1Ldw	tremors	J:81398
(involves: 129S1/Sv * 129X1/SvJ * C57BL/6)
Hcn2trls-2J/Hcn2trls-2J	tremors	J:140623
(B6.WB-Hcn2trls-2J/J)
Hcn2trls/Hcn2trls	tremors	J:103185
(Not Specified)
Hecw1tm2b(EUCOMM)Hmgu/Hecw1tm2b(EUCOMM)Hmgu	tremors	J:211773
(C57BL/6N-Hecw1tm2b(EUCOMM)Hmgu/H)
Herc2J/Herc2J	tremors	J:58776
(BALB/cJ-Herc2J)
Herc3tm1a(EUCOMM)Wtsi/Herc3tm1a(EUCOMM)Wtsi	tremors	J:175295
(B6JTyr;B6N-Herc3tm1a(EUCOMM)Wtsi/Wtsi)
Hexblysd/Hexblysd	tremors	J:301674
(B6.Cg-Hexblysd/J)
Hexbmpc191H/Hexbmpc191H	tremors	J:234901
(involves: BALB/c * C3H/HeH * C57BL/6J)
Hexbtm1b(EUCOMM)Hmgu/Hexbtm1b(EUCOMM)Hmgu	tremors	J:211773
(C57BL/6N-Hexbtm1b(EUCOMM)Hmgu/H)
Hexbtm1Grv/Hexbtm1Grv	tremors	J:30899
(either: (involves: 129P2/Ola * C57BL/6J) or (involves: 129S1/Sv * 129X1/SvJ * C57L/6J))
Hexbtm1Rlp/Hexbtm1Rlp	tremors	J:190450
(involves: 129S4/SvJae * C57BL/6)
Hexbtm1Rlp/Hexbtm1Rlp	tremors	J:190450
Tg(Hexb-tTA2S,tetO-Hexb)#Tjsa/0
(involves: 129S4/SvJae * C57BL/6 * CBA)
Hexbtm1Rlp/Hexbtm1Rlp	tremors	J:190450
Tg(SYN1-tTA2S,tetO-Hexb)#Tjsa/0
(involves: 129S4/SvJae * C57BL/6 * CBA)
Hip1tm1Hay/Hip1tm1Hay	tremors	J:84278
(involves: 129S1/Sv * 129X1/SvJ * C57BL/6)
Hmbox1em1(IMPC)Tcp/Hmbox1em1(IMPC)Tcp	tremors	J:211773
(C57BL/6N-Hmbox1em1(IMPC)Tcp/Tcp)
Hmbstm1.1Rjde/Hmbstm1.1Rjde	tremors	J:275245
(involves: 129/Sv * C57BL/6)
Hoxc12tm1.1(KOMP)Vlcg/Hoxc12tm1.1(KOMP)Vlcg	tremors	J:211773
(C57BL/6N-Hoxc12tm1.1(KOMP)Vlcg/J)
Hprt1tm1Detl/Y	tremors	J:44728
(involves: 129S1/Sv * 129X1/SvJ * C57BL/6J)
Hprt1tm1Detl/Hprt1tm1Detl	tremors	J:44728
(involves: 129S1/Sv * 129X1/SvJ * C57BL/6J)
Hsd17b4tm1Baes/Hsd17b4tm1Baes	tremors	J:201698
(involves: 129S1/Sv * 129X1/SvJ)
Hsd17b4tm2Baes/Hsd17b4tm2Baes	tremors	J:201698
Tg(Nes-cre)1Kln/0
(involves: 129 * C57BL/6 * SJL)
Htra2tm1.1Hohj/Htra2tm1.1Hohj	tremors	J:225666
Tg(Nes-cre)1Kln/0
(involves: C57BL/6J)
Htra2tm1.2Hohj/Htra2tm1.2Hohj	tremors	J:225666
(involves: C57BL/6 * C57BL/6J)
Htra2tm1Jdo/Htra2tm1Jdo	tremors	J:94227
(involves: 129P/Ola * C57BL/6)
Htttm1Szi/Htttm2Szi	tremors	J:65520
Tg(Camk2a-cre)1Szi/0
(involves: 129S/SvEv * 129S1/Sv * C57BL/6 * CBA)
Htttm1Szi/Htttm2Szi	tremors	J:65520
Tg(Camk2a-cre)2Szi/0
(involves: 129S/SvEv * 129S1/Sv * C57BL/6 * CBA)
Htttm2Detl/Htttm2Detl	tremors	J:123681
(involves: 129P2/OlaHsd * C57BL/6J)
Htttm5Mem/Htttm5Mem	tremors	J:99425
(involves: 129S1/Sv * 129X1/SvJ * CD-1)
Htttm6Mem/Htttm8Mem	tremors	J:72915
(involves: 129S1/Sv * 129X1/SvJ * Swiss Webster)
Iduaem1(IMPC)Hmgu/Iduaem1(IMPC)Hmgu	tremors	J:211773
(C57BL/6NCrl-Iduaem1(IMPC)Hmgu/Ieg)
Ikbkgtm1Mka/Ikbkg+	tremors	J:63054
(involves: 129S1/Sv * 129X1/SvJ * C57BL/6J)
Il10tm1Cgn/Il10tm1Cgn	tremors	J:237902
Rreb1Sao/Rreb1Sao
(NOD.Cg-Il10tm1Cgn Rreb1Sao)
Inh8/?	tremors	J:169366
(involves: BALB/c * C3H/HeH)
Inh17/?	tremors	J:169366
(involves: BALB/c * C3H/HeH)
Inh18/?	tremors	J:169366
(involves: BALB/c * C3H/HeH)
Iqcetm1b(EUCOMM)Hmgu/Iqcetm1b(EUCOMM)Hmgu	tremors	J:211773
(C57BL/6N-Iqcetm1b(EUCOMM)Hmgu/Ics)
Ireb2tm1Roua/Ireb2tm1Roua	tremors	J:67313
(involves: C57BL/6)
Itchtm1b(EUCOMM)Hmgu/Itchtm1b(EUCOMM)Hmgu	tremors	J:211773
(C57BL/6N-Itchtm1b(EUCOMM)Hmgu/H)
Itga2tm1b(EUCOMM)Hmgu/Itga2tm1b(EUCOMM)Hmgu	tremors	J:211773
(C57BL/6N-Itga2tm1b(EUCOMM)Hmgu/H)
Itga11em1(IMPC)H/Itga11em1(IMPC)H	tremors	J:211773
(C57BL/6N-Itga11em1(IMPC)H/H)
Jam3tm1Rha/Jam3tm1Rha	tremors	J:191990
(B6.129P2-Jam3tm1Rha)
jpl/jpl	tremors	J:76714
(B6;D2-jpl)
Kantrtm1Vlcg/Kantrtm1Vlcg	tremors	J:204277
(involves: 129S6/SvEvTac * C57BL/6J * C57BL/6N)
Kcna1mceph/Kcna1mceph	tremors	J:119491
(BALB/cByJ-Kcna1mceph/J)
Kcna1tm1Tem/Kcna1tm1Tem	tremors	J:77281
(involves: 129S7/SvEvBrd * C57BL/6)
Kcna1tm1Tem/Kcna1tm1Tem	tremors	J:119491
(involves: 129S7/SvEvBrd * BALB/cByJ * C3HeB/FeJ)
Kcna2Pgu/Kcna2+	tremors	J:166795
(involves: C3H/HeJ * C57BL/6J)
Kcna2Pgu/Kcna2Pgu	tremors	J:166795
(involves: C3H/HeJ * C57BL/6J)
Kcnab2tm1Kmc/Kcnab2tm1Kmc	tremors	J:75891
(involves: 129S7/SvEvBrd * C57BL/6)
Kcnab2tm1Kmc/Kcnab2tm1Kmc	tremors	J:106453
(B6.129S7-Kcnab2tm1Kmc)
Kcnab2tm1Kmc/Kcnab2tm1Kmc	tremors	J:106453
(involves: 129S6/SvEvTac * 129S7/SvEvBrd)
Kcnc1tm1Joho/Kcnc1tm1Joho	tremors	J:71179
Kcnc3tm1Echa/Kcnc3tm1Echa
(involves: 129/Sv * C57BL/6)
Kcne1tm1b(EUCOMM)Hmgu/Kcne1tm1b(EUCOMM)Hmgu	tremors	J:211773
(C57BL/6N-Kcne1tm1b(EUCOMM)Hmgu/Ics)
Kcnj6wv/Kcnj6wv	tremors	J:30520
(C57BL/6J-Kcnj6wv)
Kcnj6wv/Kcnj6wv	tremors	J:18348
(involves: C57BL/6 * CBA/CaGnLe)
Kcnj10tm1b(KOMP)Wtsi/Kcnj10+	tremors	J:211773
(C57BL/6N-Kcnj10tm1b(KOMP)Wtsi/H)
Kcnj10tm1Kdmc/Kcnj10tm1Kdmc	tremors	J:126082
Tg(GFAP-cre)1Kdmc/?
(involves: 129S6/SvEvTac * C3H * C57BL/6 * C57BL/6J * SJL)
Kcnj10tm1Lst/Kcnj10tm1Lst	tremors	J:77663
(involves: 129S1/Sv * C57BL/6J)
Kcnma1em1(IMPC)H/Kcnma1em1(IMPC)H	tremors	J:211773
(C57BL/6N-Kcnma1em1(IMPC)H/H)
Kcnma1tm1Ruth/Kcnma1tm1Ruth	tremors	J:91427
(involves: 129/Sv * C57BL/6)
Kcnn2bc-2J/Kcnn2bc-2J	tremors	J:6710
(C57BL/6J-Kcnn2bc<2J)
Kcnn2bc-3J/Kcnn2bc-3J	tremors	J:6710
(C3H/HeSn-bc3J)
Kcnn2bc-3J/Kcnn2bc-5J	tremors	J:6710, J:78381
((C3H/HeSn-bc3J x LP/J-bc5J)F1)
Kcnn2bc-4J/Kcnn2bc-4J	tremors	J:30778
(involves: C57BL/6By)
Kcnn2bc-6J/Kcnn2bc-6J	tremors	J:215011
(C57BL/6J-Kcnn2bc-6J/GrsrJ)
Kcnn2bc-7J/Kcnn2bc-7J	tremors	J:207676
(B6.Cg-Kcnn2bc-7J/GrsrJ)
Kcnn2bc-8J/Kcnn2bc-8J	tremors	J:174667
(C57BL/6J-bc8J/GrsrJ)
Kcnn2bc-9J/Kcnn2bc-9J	tremors	J:174668
(C57BL/6J-bc9J/GrsrJ)
Kcnn2bc/Kcnn2bc	tremors	J:136183
(Not Specified)
Kcnn2fri/Kcnn2fri	tremors	J:13711, J:70213
(involves: C3H)
Kcnn2fri/Kcnn2fri	tremors	J:177761
(129S2.C3Pas-Kcnn2fri)
Kcnn2m1Btlr/Kcnn2m1Btlr	tremors	J:137501
(C57BL/6J-Kcnn2m1Btlr)
Kcnq1m1Anu/?	tremors	J:196547
(involves: BALB/c * C57BL/6 * DBA/2)
Kcnq1vtg-3J/Kcnq1vtg-3J	tremors	J:87349
(C57BL/6J-Kcnq1vtg-3J/J)
Kcnv1vibe/Kcnv1vibe	tremors	J:104190
(C57BL/6JSfdAnu-Kcnv1vibe/Anu)
Kctd1Mhdahst014/Kctd1+	tremors	J:250423
(C3HeB/FeJ-Kctd1Mhdahst014)
Kif5atm1Gsn/Kif5atm2Gsn	tremors	J:82911
Tg(Syn1-cre)671Jxm/0
(involves: 129S1/Sv * 129X1/SvJ * C57BL/6 * CBA)
Kif14lag/Kif14lag	tremors	J:195809
(B6.D2(129X1)-Kif14lag)
Klhdc2tm1a(EUCOMM)Hmgu/Klhdc2+	tremors	J:165965
(C57BL/6N-Klhdc2tm1a(EUCOMM)Hmgu/H)
Knop1tm1b(EUCOMM)Wtsi/Knop1tm1b(EUCOMM)Wtsi	tremors	J:211773
(C57BL/6N-Knop1tm1b(EUCOMM)Wtsi/Bay)
Knstrntm1b(KOMP)Wtsi/Knstrntm1b(KOMP)Wtsi	tremors	J:211773
(C57BL/6N-Knstrntm1b(KOMP)Wtsi/Ics)
Kyem1(IMPC)J/Kyem1(IMPC)J	tremors	J:211773
(C57BL/6NJ-Kyem1(IMPC)J/Mmjax)
Lama2dy-2J/Lama2dy-2J	tremors	J:98086
Lama4tm1Ktry/Lama4tm1Ktry
(involves: 129X1/SvJ * C57BL/6 * WK/ReJ)
Lama4tm1Ktry/Lama4tm1Ktry	tremors	J:98348
(B6.129X1-Lama4tm1Ktry)
Lamc1tm1Strl/Lamc1tm1Strl	tremors	J:86714
Tg(Camk2a-cre)2Szi/0
(involves: 129P2/OlaHsd * C57BL/6 * CBA)
Lamc1tm1Strl/Lamc1tm1Strl	tremors	J:86714
Tg(Mpz-cre)26Mes/0
(involves: 129P2/OlaHsd * C57BL/6 * FVB/N)
Lbric-J/Lbr+	tremors	J:143838
Tm7sf2tm1Fdp/Tm7sf2tm1Fdp
(involves: 129S4/SvJae * C57BL/6)
Lcn12em1(IMPC)Hmgu/Lcn12em1(IMPC)Hmgu	tremors	J:211773
(C57BL/6NCrl-Lcn12em1(IMPC)Hmgu/Ieg)
Leprtm1b(EUCOMM)Wtsi/Leprtm1b(EUCOMM)Wtsi	tremors	J:211773
(C57BL/6N-Leprtm1b(EUCOMM)Wtsi/H)
Letm1em1(IMPC)Hmgu/Letm1+	tremors	J:211773
(C57BL/6NCrl-Letm1em1(IMPC)Hmgu/Ieg)
Lgi2tm1.2Mejr/Lgi2tm1.2Mejr	tremors	J:333962
Lgi3tm1.2Mejr/Lgi3tm1.2Mejr
(Not Specified)
Liftm1Stw/Liftm1Stw	tremors	J:136940
(involves: 129S1/Sv * BALB/c)
Lipilpd1/Lipilpd1	tremors	J:46789
(involves: CD-1)
Lpin1fld-2J/Lpin1fld-2J	tremors	J:66739
(C3H/HeJ-Lpin1fld-2J/J)
Lpin1fld/Lpin1fld	tremors	J:82882
(BALB/cByJ-Lpin1fld)
Lpin2tm1Reue/Lpin2tm1Reue	tremors	J:189894
(involves: C57BL/6J)
Lrp1tm2Her/Lrp1tm2Her	tremors	J:93329
Tg(Syn1-cre)671Jxm/0
(involves: 129S7/SvEvBrd * C57BL/6 * CBA)
Lrp8tm1Her/Lrp8tm1Her	tremors	J:55691
Vldlrtm1Her/Vldlrtm1Her
(involves: 129S6/SvEvTac * 129S7/SvEvBrd)
Lrp8tm4Her/Lrp8tm4Her	tremors	J:105699
Vldlrtm1Her/Vldlrtm1Her
(involves: 129S7/SvEvBrd)
Lrr1em1(IMPC)H/Lrr1+	tremors	J:211773
(C57BL/6NTac-Lrr1em1(IMPC)H/H)
Lystbg-2J/Lystbg-2J	tremors	J:15166
(C3.Cg-Lystbg-2J/J)
Lystbg-J/Lystbg-J	tremors	J:15166
(C57BL/6J-Lystbg-J/J)
lz/lz	tremors	J:13438
(involves: 101/H * C3H/HeH)
MafOfl/MafOfl	tremors	J:82475
(either: 102/ElH or C3H/HeH)
Magtm1Rod/Magtm1Rod	tremors	J:18407
(involves: 129S1/Sv * 129X1/SvJ)
Map1btm1Rak/Map1b+	tremors	J:31721
(involves: 129P2/OlaHsd * C57BL/6J)
Map2k4tm1Ctr/Map2k4tm1Ctr	tremors	J:129038
Tg(Nes-cre)1Kln/?
(involves: C57BL/6 * SJL)
Mapttm1(Mecp2)Jae/Mapttm1(Mecp2)Jae	tremors	J:89593
(involves: 129/Sv * C57BL/6)
Mbpjve/Mbpjve	tremors	J:221049
(involves: C57BL/6J)
Mbpshi-J/Mbpshi-J	tremors	J:117543
(BALB/cJ-Mbpshi-J/GrsrJ)
Mbpshi-mld+/Mbpshi-mld+	tremors	J:1873
(involves: C3H/HeJ * C57BL/6J * MDB/Dt)
Mbpshi-mld/Mbpshi-mld	tremors	J:5917
(involves: MDB/Dt)
Mbpshi/Mbpshi	tremors	J:38856
(involves: 129S1/Sv * 129X1/SvJ * C57BL/6J * SWV)
Mbpshi/Mbpshi	tremors	J:211344
(C3Fe.SWV-Mbpshi/J)
Mbpshi/Mbpshi	tremors	J:6578
(involves: C3H * ICR * SWV)
Mbpshi/Mbpshi	tremors	J:38856
Plp1tm1Kan/Y
(involves: 129S1/Sv * 129X1/SvJ * C57BL/6J * SWV)
Mbpshi/Mbpshi	tremors	J:211344
Pmp2tm1.1(KOMP)Vlcg/Pmp2tm1.1(KOMP)Vlcg
(involves: C3HeB/FeJ * C57BL/6 * C57BL/6NTac)
Mcattm1.1Ssmi/Mcattm1.1Ssmi	tremors	J:192213
Tg(CAG-cre/Esr1*)5Amc/0
(involves: 129P2/OlaHsd * C57BL/6 * C57BL/6J * CBA)
Mdga2Tg(Prnp-PFN1*G118V)838Kiaei/Mdga2+	tremors	J:241428
(involves: C57BL/6N)
mea/mea	tremors	J:5951
(involves: STOCK Tyrp1b Tyrc-ch MitfMi at Adamts20bt)
Mecp2tm1.1Bird/Y	tremors	J:194039
(involves: 129P2/OlaHsd * FVB)
Mecp2tm1.1Bird/Y	tremors	J:198551
(involves: 129P2/OlaHsd * 129S6/SvEvTac)
Mecp2tm1.1Bird/Y	tremors	J:198551
SqleSum3-Jus/Sqle+
(involves: 129P2/OlaHsd * 129S6/SvEvTac * C57BL/6J)
Mecp2tm1.1Bird/Y	tremors	J:198551
Sum1M1Jus/Sum1+
(involves: 129P2/OlaHsd * 129S6/SvEvTac * C57BL/6J)
Mecp2tm1.1Bird/Y	tremors	J:198551
Sum2M1Jus/Sum2+
(involves: 129P2/OlaHsd * 129S6/SvEvTac * C57BL/6J)
Mecp2tm1.1Bird/Y	tremors	J:198551
Sum4M1Jus/Sum4+
(involves: 129P2/OlaHsd * 129S6/SvEvTac * C57BL/6J)
Mecp2tm1.1Bird/Y	tremors	J:198551
Sum5M1Jus/Sum5+
(involves: 129P2/OlaHsd * 129S6/SvEvTac * C57BL/6J)
Mecp2tm1.1Bird/Y	tremors	J:194039
Tg(MECP2*G273X/GFP)AHzo/0
(involves: 129P2/OlaHsd * FVB)
Mecp2tm1.1Bird/Y	tremors	J:194039
Tg(MECP2*R270X/GFP)AHzo/0
(involves: 129P2/OlaHsd * FVB)
Mecp2tm1.1Jae/Y	tremors	J:67909
(involves: 129S4/SvJae * BALB/c * C57BL/6)
Mecp2tm1Hzo/Y	tremors	J:78009
(involves: 129S7/SvEvBrd * C57BL/6J)
Mecp2tm1Hzo/Y	tremors	J:78009
(129S7/SvEvBrd-Mecp2tm1Hzo)
Mecp2tm1Hzo/Mecp2+	tremors	J:78009
(129S7/SvEvBrd-Mecp2tm1Hzo)
Mecp2tm1Jae/Y	tremors	J:67909
Tg(Nes-cre)1Atp/0
(involves: 129S4/SvJae * BALB/c * C57BL/6 * FVB/N)
Mecp2tm1Jchr/Y	tremors	J:99561
(involves: 129S1/Sv * 129X1/SvJ)
Mecp2tm1Nlnd/Y	tremors	J:268051
(involves: 129 * C57BL/6J)
Mecp2tm1Nlnd/Y	tremors	J:268051
(involves: 129 * CD-1)
Mecp2tm1Nlnd/Mecp2+	tremors	J:268051
(involves: 129 * CD-1)
Mecp2tm1Pplt/Y	tremors	J:137513
(involves: 129S1/Sv * 129X1/SvJ * C57BL/6)
Mecp2tm2Bird/Y	tremors	J:118365
(involves: 129P2/OlaHsd * C57BL/6)
Mecp2tm2Bird/Y	tremors	J:118365
Tg(CAG-cre/Esr1*)5Amc/0
(involves: 129P2/OlaHsd * C57BL/6 * CBA)
Mecp2tm2Bird/Mecp2+	tremors	J:118365
(involves: 129P2/OlaHsd * C57BL/6)
Mecp2tm2Bird/Mecp2+	tremors	J:118365
Tg(CAG-cre/Esr1*)5Amc/?
(involves: 129P2/OlaHsd * C57BL/6 * CBA)
Mgat2tm1.1Jxm/Mgat2tm1.1Jxm	tremors	J:80661
(involves: 129S1/Sv * 129X1/SvJ * C57BL/6)
Mier1tm1a(EUCOMM)Wtsi/Mier1tm1a(EUCOMM)Wtsi	tremors	J:175295
(B6JTyr;B6N-Mier1tm1a(EUCOMM)Wtsi/Wtsi)
Mir34atm1.2Arte/Mir34atm1.2Arte	tremors	J:221990
(involves: C57BL/6N)
Mir199a-2tm1Kinn/Mir199a-2tm1Kinn	tremors	J:256665
(involves: C57BL/6J * C57BL/6NCrlj * CBA/JNCrlj)
mpc63H/mpc63H	tremors	J:234901
(involves: BALB/c * C3H/HeH * C57BL/6J)
mpc121H/mpc121H	tremors	J:234901
(involves: BALB/c * C3H/HeH * C57BL/6J)
mpc203H/mpc203H	tremors	J:234901
(involves: BALB/c * C3H/HeH * C57BL/6J)
mpc292H/mpc292H	tremors	J:234901
(involves: BALB/c * C3H/HeH * C57BL/6J)
Mpzem1(IMPC)Tcp/Mpzem1(IMPC)Tcp	tremors	J:211773
(C57BL/6NCrl-Mpzem1(IMPC)Tcp/Tcp)
Mpzm1Anu/?	tremors	J:196547
(involves: BALB/c * C57BL/6 * DBA/2)
Mpztm1Msch/Mpztm1Msch	tremors	J:3234
(involves: 129S7/SvEvBrd)
Mpztm3.1Wra/Mpztm3.1Wra	tremors	J:241742
(FVB.129S2(Cg)-Mpztm1.1Wra)
Mpzttrr/Mpzttrr	tremors	J:149880
(B6.Cg-Mpzttrr/GrsrJ)
Mtmr2tm1.1Abol/Mtmr2tm1.1Abol	tremors	J:94373
(involves: 129S2/SvPas)
Mtmr9tm1Wum/Mtmr9+	tremors	J:336167
(Not Specified)
Mybpc1em1Lbmc/Mybpc1+	tremors	J:322115
(C57BL/6NTac-Mybpc1em1Lbmc/Lmcb)
Mybpc1em1Lbmc/Mybpc1em1Lbmc	tremors	J:322115
(C57BL/6NTac-Mybpc1em1Lbmc/Lmcb)
Myrftm1Barr/Myrftm1Barr	tremors	J:150563
Cnptm1(cre)Kan/Cnp+
(involves: 129P2/OlaHsd * 129S1/Sv * 129S4/SvJaeSor * 129X1/SvJ * C57BL/6)
Myrftm1Barr/Myrftm1Barr	tremors	J:150563
Olig2tm2(TVA,cre)Rth/Olig2+
(involves: 129P2/OlaHsd * 129S4/SvJaeSor * C57BL/6)
Mysm1tm1a(KOMP)Wtsi/Mysm1tm1a(KOMP)Wtsi	tremors	J:165965
(Not Specified)
Nab1tm1Jmi/Nab1tm1Jmi	tremors	J:99824
Nab2tm1Jmi/Nab2tm1Jmi
(involves: 129X1/SvJ)
Nat8f5tm1b(EUCOMM)Wtsi/Nat8f5tm1b(EUCOMM)Wtsi	tremors	J:211773
(C57BL/6N-Cml5tm1b(EUCOMM)Wtsi/H)
Nbntm2Zqw/Nbntm2.1Zqw	tremors	J:98316
Tg(Nes-cre)1Wme/0
(involves: 129P2/OlaHsd * C57BL/6 * CBA)
Nbntm2Zqw/Nbntm2Zqw	tremors	J:98316
Tg(Nes-cre)1Wme/0
(involves: 129P2/OlaHsd * C57BL/6 * CBA)
Ndrg1str/Ndrg1str	tremors	J:172770
(involves: BALB/c * C57BL/6 * NOD/ShiLtWtsi)
Ndrg1tm2b(KOMP)Wtsi/Ndrg1tm2b(KOMP)Wtsi	tremors	J:211773
(C57BL/6N-Ndrg1tm2b(KOMP)Wtsi/Tcp)
Ndufs4tm1.1Rpa/Ndufs4tm1.1Rpa	tremors	J:161393
(involves: 129S4/SvJaeSor)
Ndufs4tm1Rpa/Ndufs4tm1Rpa	tremors	J:161393
Tg(Nes-cre)1Kln/0
(involves: 129S4/SvJaeSor * C57BL/6 * SJL)
Nedd4tm2b(EUCOMM)Hmgu/Nedd4+	tremors	J:211773
(C57BL/6N-Nedd4tm2b(EUCOMM)Hmgu/H)
Nefltm2.1Liem/Nefl+	tremors	J:220605
(B6.Cg-Nefltm2.1Liem)
Nefltm2.1Liem/Nefl+	tremors	J:220605
(involves: 129S6/SvEvTac * C57BL/6J)
nerv/nerv	tremors	J:227974
(BALB/c-nerv)
Neto2em1(IMPC)Hmgu/Neto2em1(IMPC)Hmgu	tremors	J:211773
(C57BL/6N-Neto2em1(IMPC)Hmgu/Ieg)
Neu1tm1Adz/Neu1tm1Adz	tremors	J:76937
(either: (involves: 129S1/Sv * C57BL/6) or (involves: 129S1/Sv * NMRI))
Nfiatm1Rmg/Nfiatm1Rmg	tremors	J:58137
(involves: 129P2/OlaHsd * Black Swiss)
Ngftm1Gne/Ngftm1Gne	tremors	J:17792
(involves: 129S7/SvEvBrd * C57BL/6)
Ngfrtm1b(EUCOMM)Wtsi/Ngfrtm1b(EUCOMM)Wtsi	tremors	J:211773
(C57BL/6N-Ngfrtm1b(EUCOMM)Wtsi/H)
nmf4/nmf4	tremors	J:78134
(C57BL/6J-nmf4/J)
nmf111/nmf111	tremors	J:82238
(C57BL/6J-nmf111/J)
nmf118/nmf118	tremors	J:82238
(C57BL/6J-nmf118/J)
nmf206/nmf206	tremors	J:87349
(C57BL/6J-nmf206/J)
Nmf220/?	tremors	J:82238
(C57BL/6J-Nmf220/J)
nmf313/nmf313	tremors	J:82238
(C57BL/6J-nmf313/J)
nmf347/nmf347	tremors	J:87349
(C57BL/6J-nmf347/J)
nmf356/nmf356	tremors	J:87349
(C57BL/6J-nmf356/J)
nmf391/nmf391	tremors	J:87349
(C57BL/6J-nmf391/J)
nmf419/nmf419	tremors	J:82238
(B6;CByJ-nmf419/J)
Nos1aptm1b(KOMP)Wtsi/Nos1ap+	tremors	J:211773
(C57BL/6N-Nos1aptm1b(KOMP)Wtsi/Bay)
Nova1tm1Rbd/Nova1tm1Rbd	tremors	J:60771
(Not Specified)
Npc1spm/Npc1spm	tremors	J:6833
(C57BLKS/J-Npc1spm/J)
Npc1tm1.1Apl/Npc1tm1.2Apl	tremors	J:157113
Tg(Pcp2-cre)2Mpin/0
(B6.Cg-Npc1tm1.1Apl/Npc1tm1.2Apl Tg(Pcp2-cre)2Mpin)
Npc1tm1.1Dso/Npc1tm1.1Dso	tremors	J:221855
(B6.129-Npc1tm1.1Dso)
Npc1tm1Mbjg/Npc1tm1Mbjg	tremors	J:176587
(involves: 129S6/SvEvTac * C57BL/6J)
Npc1tm1Tacf/Npc1tm1Tacf	tremors	J:266795
(B6(Cg)-Npc1tm1Tacf)
Npc1tm1Tacf/Npc1tm2Tacf	tremors	J:266795
(B6(Cg)-Npc1tm1Tacf Npc1tm2Tacf)
Npc2tm1Plob/Npc2tm1Plob	tremors	J:89617
(involves: 129S1/Sv * BALB/c * C57BL/6)
Nphp3pcy/Nphp3pcy	tremors	J:8302
(KK-Nphp3pcy)
Npr2em1(IMPC)H/Npr2em1(IMPC)H	tremors	J:211773
(C57BL/6N-Npr2em1(IMPC)H/H)
Nptntm1b(EUCOMM)Hmgu/Nptntm1b(EUCOMM)Hmgu	tremors	J:211773
(C57BL/6N-Nptntm1b(EUCOMM)Hmgu/H)
Nr1d1tm1.1(KOMP)Vlcg/Nr1d1tm1.1(KOMP)Vlcg	tremors	J:211773
(C57BL/6N-Nr1d1tm1.1(KOMP)Vlcg/Bay)
Nrastm1Tyj/Nras+	tremors	J:198244
Tg(Tyr-cre)1Lru/0
(involves: C57BL/6 * DBA/2)
Nrastm1Tyj/Nrastm1Tyj	tremors	J:198244
Tg(Tyr-cre)1Lru/0
(involves: C57BL/6 * DBA/2)
Nrxn1tm1b(KOMP)Wtsi/Nrxn1+	tremors	J:211773
(C57BL/6N-Nrxn1tm1b(KOMP)Wtsi/H)
Nrxn1tm1b(KOMP)Wtsi/Nrxn1tm1b(KOMP)Wtsi	tremors	J:211773
(C57BL/6N-Nrxn1tm1b(KOMP)Wtsi/H)
Nrxn2em1(IMPC)H/Nrxn2em1(IMPC)H	tremors	J:211773
(C57BL/6NTac-Nrxn2em1(IMPC)H/H)
Nsd3tm1b(EUCOMM)Hmgu/Nsd3+	tremors	J:211773
(C57BL/6N-Nsd3tm1b(EUCOMM)Hmgu/H)
Ntf5tm1b(EUCOMM)Hmgu/Ntf5tm1b(EUCOMM)Hmgu	tremors	J:211773
(C57BL/6N-Ntf5tm1b(EUCOMM)Hmgu/Ics)
nur1/nur1	tremors	J:85113
(Not Specified)
nur4/nur4	tremors	J:85113
(Not Specified)
nur10/nur10	tremors	J:85113
(Not Specified)
nur20/nur20	tremors	J:85113
(Not Specified)
nur38/nur38	tremors	J:89098
(Not Specified)
nur47/nur47	tremors	J:89098
(Not Specified)
nur50/nur50	tremors	J:89098
(Not Specified)
nur60/nur60	tremors	J:89098
(Not Specified)
nur61/nur61	tremors	J:89098
(Not Specified)
nur62/nur62	tremors	J:89098
(Not Specified)
nur63/nur63	tremors	J:89098
(Not Specified)
nur68/nur68	tremors	J:89098
(Not Specified)
nur69/nur69	tremors	J:89098
(Not Specified)
nur70/nur70	tremors	J:89098
(Not Specified)
nur71/nur71	tremors	J:89098
(Not Specified)
nur72/nur72	tremors	J:89098
(Not Specified)
nur77/nur77	tremors	J:89098
(Not Specified)
Nxf1em1Haml/Nxf1+	tremors	J:219914
Pitpnavb/Pitpnavb
(involves: C57BL/6J * DBA/2J)
Nxf1em1Haml/Nxf1Mvb1	tremors	J:219914
Pitpnavb/Pitpnavb
(involves: C57BL/6 * DBA/2J)
Nxf1Mvb1/Nxf1Mvb1	tremors	J:40754
Pitpnavb/Pitpnavb
(involves: C3HeB/Fe * C57BL/6J * CAST/Ei * DBA/2J)
Nxf1Mvb1/Nxf1Mvb1	tremors	J:149430
Usp14ax-J/Usp14ax-J
(involves: C57BL/6)
Oca2p-12DTR/Oca2p-12DTR	tremors	J:29903
(involves: 101/Rl * C3H/Rl)
Olig1tm1(cre)Rth/Olig1+	tremors	J:333465
Secisbp2ltm1.1Qiu/Secisbp2ltm1.1Qiu
(involves: 129S4/SvJaeSor * C57BL/6)
Olig2tm1Qrlu/Olig2tm1Qrlu	tremors	J:105071
Tg(GFAP-cre)25Mes/?
(involves: 129S4/SvJae * C57BL/6J * FVB/N)
Opa1M1Bewi/Opa1+	tremors	J:154865
(involves: C3HeB/FeJ)
Opa3m1Votr/Opa3m1Votr	tremors	J:181670
(involves: C3H * C57BL/6JCrl)
Ostes/Ostes	tremors	J:124220
(involves: 101/H * C3H/HeH)
Otcspf/Y	tremors	J:31237
(involves: C3H/HeJ * C57BL/6J)
Pax4tm1b(EUCOMM)Hmgu/Pax4+	tremors	J:211773
(C57BL/6N-Pax4tm1b(EUCOMM)Hmgu/Ics)
Pcdhgem5Rwb/Pcdhgem5Rwb	tremors	J:285314
(C57BL/6J-Pcdhgem5Rwb/Rwb)
Pcdhgem41Rwb/Pcdhgem41Rwb	tremors	J:285314
(C57BL/6J-Pcdhgem41Rwb/Rwb)
Pcdhgtm1.1Tman/Pcdhgtm1.1Tman	tremors	J:188341
(involves: 129S4/SvJae * C57BL/6)
Pdgfratm6Sor/Pdgfratm6Sor	tremors	J:73817
(either: 129S4/SvJaeSor-Pdgfratm6Sor or (involves: 129S4/SvJaeSor * C57BL/6J))
Pedm15/Pedm15+	tremors	J:169366
(involves: C3H/HeH * C57BL/6J)
Pedm25/Pedm25	tremors	J:169366
(involves: C3H/HeH * C57BL/6J)
Pex5tm1Pec/Pex5tm1Pec	tremors	J:123503
Cnptm1(cre)Kan/Cnp+
(involves: 129S1/Sv * 129X1/SvJ)
Pi4k2aGt(AK0094)Wtsi/Pi4k2aGt(AK0094)Wtsi	tremors	J:150794
(involves: 129P2/OlaHsd * BALB/c)
PitpnaGt(OST1152)Lex/PitpnaGt(OST1152)Lex	tremors	J:85204
(involves: 129S5/SvEvBrd)
Pitpnatm1Vab/Pitpnatm1Vab	tremors	J:85204
(involves: 129S7/SvEvBrd)
Pitpnavb/Pitpnavb	tremors	J:40754
(B6C3Fe)
Pitpnavb/Pitpnavb	tremors	J:6896
(involves: C57BL/6J * DBA/2J)
Pla2g6m1J/Pla2g6m1J	tremors	J:183152
(C3H/HeJ-Pla2g6m1J)
Plaaem1Pmi/Plaaem1Pmi	tremors	J:240526
(C57BL/6J-Plaaem1Pmi)
Plaaem1Pmi/Plaatm1(NCOM)Cmhd	tremors	J:240526
(either: (involves: C57BL/6J * C57BL/6NTac) or (involves: C57BL/6J * C57BL/6NTac * CD-1))
Plp1jp-4J/Y	tremors	J:41569
(involves: C3H/HeJ * C57BL/6J)
Plp1jp-6J/Y	tremors	J:236909
(BALB/cJ-Plp1jp-6J/GrsrJ)
Plp1jp-msd/Y	tremors	J:5170
(involves: C57BL/10Sn * BALB/cJ)
Plp1jp-msd/Y	tremors	J:7157
(B6C3-EdaTa Plp1jp-msd)
Plp1jp-rsh/Y	tremors	J:88023, J:10575, J:14143
(involves: 101 * C3H)
Plp1jp-rsh/Y	tremors	J:88023
(involves: C57BL/6NCrl)
Plp1jp-rsh/Plp1jp-rsh	tremors	J:10575, J:14143
(involves: 101 * C3H)
Plp1jp/Y	tremors	J:13141, J:288
(Not Specified)
Plp1jp/Y	tremors	J:7157
(B6C3-EdaTa Plp1jp)
Pmp22M1247Lja/Pmp22+	tremors	J:179895
(involves: C57BL/6J * DBA)
Pmp22Mhdatre002/Pmp22Mhdatre002	tremors	J:183993
(C3HeB/FeJ-Pmp22Mhdatre002)
Pmp22tm1Lnot/Pmp22tm1Lnot	tremors	J:104989
(Not Specified)
Pmp22tm1Ueli/Pmp22tm1Ueli	tremors	J:29517
(involves: 129S/SvEv)
Pmp22Tr-1H/Pmp22+	tremors	J:79382
(involves: BALB/cAnNCrl * C3H/HeN)
Pmp22Tr-2H/Pmp22+	tremors	J:79382
(involves: BALB/cAnNCrl * C3H/HeN)
Pmp22Tr-2J/Pmp22+	tremors	J:201866
(C57BL/6J-Pmp22Tr-2J/GrsrJ)
Pmp22Tr-3H/Pmp22+	tremors	J:79382
(involves: BALB/c * C3H/HeH)
Pmp22Tr-J/?	tremors	J:7222
(involves: C57BL/6J)
Pmp22Tr/?	tremors	J:7222
(Not Specified)
Pmp22Tr/Pmp22+	tremors	J:13038, J:27475
(Not Specified)
Pmp22Tr/Pmp22Tr	tremors	J:27475
(Not Specified)
PomkGt(OST243203)Lex/PomkGt(OST243203)Lex	tremors	J:185566
(involves: 129S5/SvEvBrd * C57BL/6J)
Pou3f1tm1Mejr/Pou3f1tm1Mejr	tremors	J:34465
(involves: 129P2/OlaHsd * C57BL/6)
Primpoltm1b(EUCOMM)Wtsi/Primpoltm1b(EUCOMM)Wtsi	tremors	J:211773
(C57BL/6N-Primpoltm1b(EUCOMM)Wtsi/H)
Prkab1Gt(RRR454)Byg/Prkab1Gt(RRR454)Byg	tremors	J:146618
(involves: 129P2/OlaHsd * C57BL/6)
Prmt5tm2c(EUCOMM)Wtsi/Prmt5tm2c(EUCOMM)Wtsi	tremors	J:201152
Tg(Nes-cre)1Kln/0
(B6.Cg-Prmt5tm2c(EUCOMM)Wtsi Tg(Nes-cre)1Kln)
Prnptm1Cwe/Prnptm1Cwe	tremors	J:184837
Sprntm1Geno/Sprntm1Geno
(involves: 129S2/SvPas * 129S7/SvEvBrd * C57BL/6J * FVB/N)
Prnptm1Cwe/Prnptm1Cwe	tremors	J:183170
Tg(Prnp*)#Rgab/0
(involves: 129S7/SvEvBrd * C57BL/6 * FVB/N)
Prnptm1Cwe/Prnptm2.1Cwe	tremors	J:67593
(involves: 129P2/OlaHsd)
Prnptm1Ito/Prnptm1Ito	tremors	J:92537
(involves: C57BL/6J)
Prnptm2.1Cwe/Prnptm2.1Cwe	tremors	J:67593
(involves: 129P2/OlaHsd)
Psaptm1Suz/Psaptm1Suz	tremors	J:113052, J:33477
(involves: 129P2/OlaHsd)
Psaptm1Suz/Psaptm2.1Juma	tremors	J:283977
(involves: 129 * 129P2/OlaHsd * C57BL/6J * FVB/N)
Psaptm2.1Juma/Psaptm2.1Juma	tremors	J:283977
(involves: 129 * C57BL/6J * FVB/N)
Psaptm2Ggb/Psaptm2Ggb	tremors	J:137650, J:198242
(involves: 129S/SvEv * C57BL/6J)
Psaptm4.1Ggb/Psaptm4.1Ggb	tremors	J:198242
(involves: 129S/SvEv * C57BL/6J)
Psd3em1(IMPC)H/Psd3em1(IMPC)H	tremors	J:211773
(C57BL/6N-Psd3em1(IMPC)H/H)
Psmc4tm1.1Ryot/Psmc4tm1.2Ryot	tremors	J:193770
Tg(SLC18A3-cre)KMisa/0
(involves: C57BL/6 * C57BL/6N)
Psmf1tm1c(EUCOMM)Hmgu/Psmf1tm1c(EUCOMM)Hmgu	tremors	J:282431
Tg(CDX2-cre)101Erf/0
(involves: C57BL/6J * C57BL/6N * SJL/J)
Psmg1tm1.1Smta/Psmg1tm1.1Smta	tremors	J:162790
Tg(Nes-cre)1Kln/0
(involves: C57BL/6 * CBA * SJL)
Ptpn9tm1Dny/Ptpn9tm1Dny	tremors	J:118880
(B6.129-Ptpn9tm1Dny)
Ptstm1Thny/Ptstm1Thny	tremors	J:84533
(involves: 129/Sv * C57BL/6)
Puratm1Herm/Puratm1Herm	tremors	J:179606
(involves: 129P2/OlaHsd * BALB/c)
Puratm1Kkh/Puratm1Kkh	tremors	J:85759
(involves: 129)
Pyroxd1tm1b(KOMP)Wtsi/Pyroxd1+	tremors	J:211773
(C57BL/6N-Pyroxd1tm1b(KOMP)Wtsi/Bay)
Q/Q+	tremors	J:13405
(Q)
Qkie5/Qkie5	tremors	J:102038
(B6.101Rl-Qkie5)
Qkie5/Qkiqk-k2	tremors	J:102038
(involves: 101/Rl * C57BL/6J * CBA/Ca)
Qkie5/Qkiqk-kt1	tremors	J:102038
(involves: 101/Rl * C57BL/6J)
Qkiqk-2J/Qkiqk-2J	tremors	J:97293
(B6.Cg-Qkiqk-2J/GrsrJ)
Qkiqk-2J/Qkiqk-shk	tremors	J:220956
(involves: 129 * C57BL/6 * C57BLKS/J)
Qkiqk-shk/Qkiqk-shk	tremors	J:220956
(involves: 129 * C57BL/6)
Qkiqk-v/Qkiqk-v	tremors	J:13141
(involves: C3H/Di * DBA/2J)
Quaver/Quaver+	tremors	J:169366
(Not Specified)
qvyr/qvyr	tremors	J:207002
(B6(Cg)-qvyr/GrsrJ)
Rab39bem1(IMPC)Tcp/Rab39bem1(IMPC)Tcp	tremors	J:211773
(C57BL/6NCrl-Rab39bem1(IMPC)Tcp/Tcp)
Raf1tm2.1Ara/Raf1tm2.1Ara	tremors	J:189143
(involves: 129S6/SvEvTac * C57BL/6NCr)
Rb1tm2Brn/Rb1tm2Brn	tremors	J:61961
Trp53tm1Brd/Trp53tm1Brd
Tg(Gfap-cre)2Brn/0
(involves: 129 * 129S7/SvEvBrd * FVB/N)
Reltm1b(EUCOMM)Wtsi/Reltm1b(EUCOMM)Wtsi	tremors	J:211773
(C57BL/6N-Reltm1b(EUCOMM)Wtsi/H)
Relnrl-6J/Relnrl-6J	tremors	J:87349
(C57BL/6J-Relnrl-6J/J)
Relnrl-Alb2/Relnrl-Alb2	tremors	J:41458
(involves: C3H/HeJ * C57BL/6J)
Relnrl-Alb/Relnrl-Alb	tremors	J:27506
(involves: 101 * C3Hf/Rl)
Relnrl-od/Relnrl-od	tremors	J:79979
(involves: C57BL/6 * DBA/2)
Relnrl-tg/Relnrl-tg	tremors	J:21534
(involves: C3H * C57BL/6 * DBA/2)
Relnrl/Relnrl	tremors	J:13038
(Not Specified)
Relnrl/Relnrl	tremors	J:5312
(B6.Cg-Relnrl)
Rgsc318/Rgsc318+	tremors	J:133634
(involves: C57BL/6JJcl * DBA/2JJcl)
Rgsc612/Rgsc612+	tremors	J:133634
(involves: C57BL/6JJcl * DBA/2JJcl)
Rgsc651/Rgsc651+	tremors	J:133634
(involves: C57BL/6JJcl * DBA/2JJcl)
Rgsc654/Rgsc654+	tremors	J:133634
(involves: C57BL/6JJcl * DBA/2JJcl)
Rgsc718/Rgsc718+	tremors	J:133634
(involves: C57BL/6JJcl * DBA/2JJcl)
Rhbdl3tm1b(EUCOMM)Wtsi/Rhbdl3+	tremors	J:211773
(C57BL/6N-Rhbdl3tm1b(EUCOMM)Wtsi/H)
Rnu2-8nmf291/Rnu2-8+	tremors	J:179357
(involves: 129S4/SvJae * C57BL/6J)
Rorasg/Rorasg	tremors	J:13140
(involves: obese stock)
Roratm1Vgi/Roratm1Vgi	tremors	J:46140
(involves: 129S1/Sv * 129X1/SvJ * ICR)
Rreb1Sao/Rreb1Sao	tremors	J:237902
(B6.Cg-Rreb1Sao/GrsrJ)
Rreb1Sao/Rreb1Sao	tremors	J:344350
(NOD.Cg-Rreb1Sao/Slac)
Rtraftm1b(EUCOMM)Hmgu/Rtraf+	tremors	J:211773
(C57BL/6N-Rtraftm1b(EUCOMM)Hmgu/H)
Sacstm2Bebr/Sacstm2Bebr	tremors	J:217753
(involves: C57BL/6)
Scarb2tm1Psa/Scarb2tm1Psa	tremors	J:216676
(involves: 129P2/OlaHsd * C57BL/6N)
Scn1atm1Wac/Scn1atm1Wac	tremors	J:113149
(B6.129-Scn1atm1Wac)
Scn1btm1.1Bion/Scn1btm1.1Bion	tremors	J:163771
(Not Specified)
Scn4bem1(IMPC)Wtsi/Scn4bem1(IMPC)Wtsi	tremors	J:211773
(C57BL/6N-Scn4bem1(IMPC)Wtsi/Wtsi)
Scn8a9J/Scn8a9J	tremors	J:220447
(BALB/cJ-Scn8a9J/GrsrJ)
Scn8a9J/Scn8a9J	tremors	J:230867
(B6J.C-Scn8a9J/Mm)
Scn8aClth/Scn8a+	tremors	J:155726
(involves: BALB/cAnN * C3H/HeH)
Scn8aClth/Scn8aClth	tremors	J:155726
(involves: BALB/cAnN * C3H/HeH)
Scn8aM1Btlr/Scn8a+	tremors	J:139714
(C57BL/6J-Scn8aM1Btlr)
Scn8aM1Btlr/Scn8aM1Btlr	tremors	J:139714
(C57BL/6J-Scn8aM1Btlr)
Scn8am3Btlr/Scn8am3Btlr	tremors	J:215819
(C57BL/6J-Scn8am3Btlr)
Scn8am10J/Scn8am10J	tremors	J:199990
(FVB/NJ-Scn8am10J/GrsrCx)
Scn8amed-J/Scn8amed-J	tremors	J:141236
(involves: STOCK Krt71Ca)
Scn8amed-J/Scn8amed-J	tremors	J:108906
Scnm1s/Scnm1+
(involves: C3HeB/FeJ * C57BL/6J)
Scn8amed-jo2J/Scn8amed-jo2J	tremors	J:92160
(B6(129S7)-Scn8amed-jo2J/J)
Scn8amed-jo/Scn8amed-jo	tremors	J:15056
(DBA/2WyDi-Scn8amed-jo)
Scn8amed-TgA4Bs/Scn8anur14	tremors	J:146758
(involves: C3H * C57BL/6J)
Scn8anur14/Scn8anur14	tremors	J:146758
(C57BL/6J-Scn8anur14)
Scyl1mdf/Scyl1mdf	tremors	J:4479
(involves: CFW * C57BL/6J * C57BR)
Scyl1tm1.1Spel/Scyl1tm1.1Spel	tremors	J:192445
(involves: 129S6/SvEvTac * C57BL/6J)
Scyl2tm1.1Spel/Scyl2tm1.1Spel	tremors	J:225808
Tg(Nes-cre)1Kln/0
(involves: 129S6/SvEvTac * C57BL/6 * SJL)
Seh1ltm1Lzha/Seh1ltm1Lzha	tremors	J:276253
Olig1tm1(cre)Rth/Olig1+
(involves: 129S4/SvJae * C57BL/6)
Seletm1Alb/Seletm1Alb	tremors	J:101979
(involves: 129S7/SvEvBrd * C57BL/6J)
Seletm2Alb/Seletm2Alb	tremors	J:101979
Selptm1Bay/Selptm1Bay
(involves: 129S7/SvEvBrd * C57BL/6J)
Selenoptm2Rfb/Selenoptm2Rfb	tremors	J:121127
(B6.Cg-Selenoptm2Rfb)
Selptm1Bay/Selptm1Bay	tremors	J:101979
(involves: 129S7/SvEvBrd * C57BL/6J)
Sema3ftm1b(EUCOMM)Hmgu/Sema3ftm1b(EUCOMM)Hmgu	tremors	J:211773
(C57BL/6N-Sema3ftm1b(EUCOMM)Hmgu/H)
Setmartm1a(EUCOMM)Wtsi/Setmartm1a(EUCOMM)Wtsi	tremors	J:165965
(C57BL/6N-Setmartm1a(EUCOMM)Wtsi/Wtsi)
sevr/sevr	tremors	J:109437
(C3H/HeJ-sevr/GrsrJ)
Sgf29tm1a(EUCOMM)Hmgu/Sgf29+	tremors	J:165965
(C57BL/6N-Sgf29tm1a(EUCOMM)Hmgu/Cnrm)
Sgms1tm1a(EUCOMM)Wtsi/Sgms1tm1a(EUCOMM)Wtsi	tremors	J:211773
(C57BL/6N-Sgms1tm1a(EUCOMM)Wtsi/Wtsi)
Sh3tc2m1J/Sh3tc2m1J	tremors	J:240096
(B6.Cg-Sh3tc2m1J/GrsrRwb)
Shank1em1(IMPC)Mbp/Shank1em1(IMPC)Mbp	tremors	J:211773
(C57BL/6N-Shank1em1(IMPC)Mbp/MbpMmucd)
Shisa7em1(IMPC)J/Shisa7em1(IMPC)J	tremors	J:211773
(C57BL/6NJ-Shisa7em1(IMPC)J/J)
shmy2J/shmy2J	tremors	J:98755
(B10.D1-H2q/SgJ-shmy2J/GrsrJ)
shmy3J/shmy3J	tremors	J:98864
(involves: C3H/HEJ * C57BL/6J * MRL/MpJ)
shmy3J/shmy3J	tremors	J:98864
(C3.Cg-Faslpr shmy3J)
sims/sims	tremors	J:161505
(B6.Cg-sims/GrsrJ)
Slc5a5tm1b(KOMP)Wtsi/Slc5a5tm1b(KOMP)Wtsi	tremors	J:211773
(C57BL/6N-Slc5a5tm1b(KOMP)Wtsi/J)
Slc6a1tm1Mlit/Slc6a1tm1Mlit	tremors	J:144919
(involves: 129S1/Sv * C57BL/6)
Slc6a3tm1(cre)Lrsn/Slc6a3+	tremors	J:119515
Tfamtm1Lrsn/Tfamtm1Lrsn
(involves: 129S1/Sv * 129X1/SvJ * C57BL/6 * SJL)
Slc6a5tm1Betz/Slc6a5tm1Betz	tremors	J:86625
(involves: 129P2/OlaHsd)
Slc7a7Gt(OST41878)Lex/Slc7a7Gt(OST41878)Lex	tremors	J:125847
(B6.129S-Slc7a7Gt(OST41878)Lex)
Slc7a10tm1Dgen/Slc7a10tm1Dgen	tremors	J:122880, J:100127
(involves: 129P2/OlaHsd * C57BL/6)
Slc17a5tm1Lex/Slc17a5tm1Lex	tremors	J:158444
(involves: 129S5/SvEvBrd * C57BL/6)
Slc25a12Gt(OST123999)Lex/Slc25a12Gt(OST123999)Lex	tremors	J:101164
(involves: 129S5/SvEvBrd * C57BL/6)
Slc30a4em1(IMPC)Tcp/Slc30a4em1(IMPC)Tcp	tremors	J:211773
(C57BL/6NCrl-Slc30a4em1(IMPC)Tcp/Tcp)
Smad2tm1.1Nomu/Smad2tm1.1Nomu	tremors	J:173787
Tg(Nes-cre)1Kln/0
(involves: C57BL/6 * SJL)
Smarcb1tm2Sho/Smarcb1tm2Sho	tremors	J:226786
Trp53tm1Brn/Trp53tm1Brn
Tg(GFAP-cre)#Gtm/0
(involves: 129P2/OlaHsd * 129S1/Sv * C57BL/6 * CBA)
smas/smas	tremors	J:232396
(STOCK smas/GrsrJ)
Smc5tm1b(KOMP)Wtsi/Smc5+	tremors	J:211773
(C57BL/6N-Smc5tm1b(KOMP)Wtsi/Ics)
Smdt1tm1b(EUCOMM)Wtsi/Smdt1+	tremors	J:211773
(C57BL/6N-Smdt1tm1b(EUCOMM)Wtsi/Bay)
Smn1tm1Jme/Smn1tm1.1Jme	tremors	J:61396
Tg(Eno2-cre)39Jme/0
(involves: 129 * C57BL/6J * SJL)
Smn1tm1Msd/Smn1tm1Msd	tremors	J:60592
Grm7Tg(SMN2)89Ahmb/?
(involves: 129P2/OlaHsd * C57BL/6J * FVB)
Smpd1tm1Esc/Smpd1tm1Esc	tremors	J:26732
(involves: 129S1/Sv * C57BL/6J)
Smpd1tm1Wst/Smpd1tm1Wst	tremors	J:26748
(involves: 129P2/OlaHsd * C57BL/6)
Snap25tm1Bark/Snap25tm1Bark	tremors	J:142096
(B6.Cg-Snap25tm1Bark)
Sod1m1H/Sod1m1H	tremors	J:219360
(involves: C3H/HeH * C57BL/6J)
Sod2tm1Cje/Sod2tm1Cje	tremors	J:45913
(involves: C57BL/6J)
Sod2tm1Cje/Sod2tm1Cje	tremors	J:98007
(involves: C57BL/6J * DBA/2J)
Sox10gt/Sox10gt	tremors	J:7723
(involves: HYIII/LeJ)
Sox10gt/Sox10gt	tremors	J:216967
(GT/Le)
Sox10tm7.1(Sox10)Weg/Sox10tm7.1(Sox10)Weg	tremors	J:162692
Tg(Dhh-cre)1Mejr/0
(involves: 129P2/OlaHsd * C57BL/6 * FVB/N * SJL)
Spmap2ltm1b(KOMP)Wtsi/Spmap2ltm1b(KOMP)Wtsi	tremors	J:211773
(C57BL/6N-Spmap2ltm1b(KOMP)Wtsi/Bay)
Sprtm1Lex/Sprtm1Lex	tremors	J:131376
(involves: 129S/SvEvBrd * C57BL/6J)
Spred1em1(IMPC)Ccpcz/Spred1em1(IMPC)Ccpcz	tremors	J:211773
(C57BL/6N-Spred1em1(IMPC)Ccpcz/Ccpcz)
Sptbn2tm1Mjac/Sptbn2tm1Mjac	tremors	J:159622
(B6.129P2-Sptbn2tm1Mjac)
Sptbn4Gt(ROSABetageo)62Sor/Sptbn4Gt(ROSABetageo)62Sor	tremors	J:77228
(involves: 129S4/SvJaeSor * C57BL/6J)
Sptbn4Gt(ROSABetageo)62Sor/Sptbn4Gt(ROSABetageo)62Sor	tremors	J:77228
(129S4/SvJaeSor-Spnb4Gt(ROSABetageo)62Sor)
Sptbn4Gt(ROSABetageo)62Sor/Sptbn4Gt(ROSABetageo)62Sor	tremors	J:77228
(B6.129S4-Sptbn4Gt(ROSABetageo)62Sor/Mmucd)
Sptbn4qv-3J/Sptbn4qv-3J	tremors	J:116914
(C57BL/6J-Sptbnqv-3J/J)
Sptbn4qv-8J/Sptbn4qv-8J	tremors	J:82238
(C57BL/6J-Sptbn4qv-8J/J)
Sptbn4qv-9J/Sptbn4qv-9J	tremors	J:87349
(involves: BALB/cByJ * C57BL/6J)
Sptbn4qv-10J/Sptbn4qv-10J	tremors	J:137504
(involves: BALB/cJ * C57BL/6J)
Sptbn4qv-11J/Sptbn4qv-11J	tremors	J:137504
(C57BL/6J-Sptbn4qv-11J/J)
Sptbn4qv-J/Sptbn4qv-J	tremors	J:20207
(C3FeB6 A/Aw-J-Sptbn4qv-J/J)
Sptbn4qv-lnd/Sptbn4qv-lnd	tremors	J:11718
(B6.B10-Sptbn4qv-lnd)
Sptbn4qv/Sptbn4qv	tremors	J:167
(either: (involves: BALB/c) or (involves: C57BL/10))
Sptbn4tm1Mkom/Sptbn4tm1Mkom	tremors	J:120916
(involves: 129S4/SvJaeSor * C57BL/6J)
Sptbn4tm1Msol/Sptbn4tm1Msol	tremors	J:93411
(involves: C57BL/6)
Srrm3Gt(IST12726F8)Tigm/Srrm3Gt(IST12726F8)Tigm	tremors	J:281311
(involves: C57BL/6N)
Srrm4tm1b(EUCOMM)Wtsi/Srrm4tm1b(EUCOMM)Wtsi	tremors	J:221584
(involves: C57BL/6J * C57BL/6N)
Srrm4tm1e(EUCOMM)Wtsi/Srrm4tm1e(EUCOMM)Wtsi	tremors	J:211773
(C57BL/6N-Srrm4tm1e(EUCOMM)Wtsi/Wtsi)
Stard9em#Kvau/Stard9em#Kvau	tremors	J:336775
(C57BL/6-Stard9em#Kvau)
Stat1tm1Rds/Stat1tm1Rds	tremors	J:94092
Tg(GFAP-tTA)67Pop/0
Tg(tetO-Ifng)184Pop/0
(involves: 129S/SvEv * C57BL/6 * DBA/2)
Stim1tm1.1Pg/Stim1+	tremors	J:285187
(involves: C57BL/6)
Stk3em1(IMPC)H/Stk3em1(IMPC)H	tremors	J:211773
(C57BL/6NTac-Stk3em1(IMPC)H/H)
Stradaem1Pbcr/Stradaem1Pbcr	tremors	J:308972
(C57BL/6N-Stradaem1Pbcr)
Sult4a1em1Uab/Sult4a1em1Uab	tremors	J:280143
(C57BL/6J-Sult4a1em1Uab)
Sult4a1em2Uab/Sult4a1em2Uab	tremors	J:280143
(C57BL/6J-Sult4a1em2Uab)
Sumf1Gt(RST760)Byg/Sumf1Gt(RST760)Byg	tremors	J:120146
(involves: 129P2/OlaHsd * C57BL/6)
Syngap1tm1.1Mabk/Syngap1tm1.1Mabk	tremors	J:93969
(involves: 129S1/Sv * C57BL/6)
Synj1tm1b(EUCOMM)Wtsi/Synj1+	tremors	J:211773
(C57BL/6N-Synj1tm1b(EUCOMM)Wtsi/H)
Syt2m1Btlr/Syt2m1Btlr	tremors	J:224662
(C57BL/6J-Syt2m1Btlr)
Syt14em1(IMPC)J/Syt14em1(IMPC)J	tremors	J:211773
(C57BL/6NJ-Syt14em1(IMPC)J/Mmjax)
Tafa2em1(IMPC)H/Tafa2em1(IMPC)H	tremors	J:211773
(C57BL/6NTac-Tafa2em1(IMPC)H/H)
Tardbptm1.1Sobue/Tardbptm1.1Sobue	tremors	J:324570
Tg(SLC18A3-cre)Misa/0
(involves: 129S6/SvEvTac * C57BL/6 * C57BL/6J * C57BL/6NTac)
Tardbptm3.1Ckjs/Tardbp+	tremors	J:285792
(involves: C57BL/6J)
tbyl/tbyl	tremors	J:232317
(BALB/cByJ-tbyl/GrsrJ)
Ten1em1(IMPC)Hmgu/Ten1em1(IMPC)Hmgu	tremors	J:365069
(involves: C57BL/6NCrl)
Tenm4Tg(Col2a1-Hspg2)2Yoya/Tenm4Tg(Col2a1-Hspg2)2Yoya	tremors	J:187705
(C57BL/6-Tenm4Tg(Col2a1-Hspg2)2Yoya)
Tfap2btm1Rbu/Tfap2btm1Rbu	tremors	J:83000
(129P2.129-Tfap2btm1Rbu)
Tg(ATXN3*)67.2Cce/0	tremors	J:76495
(involves: C57BL/6 * CBA)
Tg(ATXN3*)67.2Cce/0	tremors	J:76495
Tg(ATXN3*)84.2Cce/0
(involves: C57BL/6 * CBA)
Tg(ATXN3*)84.2Cce/0	tremors	J:76495
(involves: C57BL/6 * CBA)
Tg(ATXN3*)84.2Cce/Tg(ATXN3*)84.2Cce	tremors	J:76495
(involves: C57BL/6 * CBA)
Tg(Camk2a-tTA)1Mmay/0	tremors	J:61490
Tg(tetO-HTT*94Q,-lacZ)1Rhn/0
(involves: C57BL/6 * CBA)
Tg(CMV-ATXN3*135Q)CPama/0	tremors	J:222991
(C57BL/6-Tg(CMV-ATXN3*135Q)CPama)
Tg(Cnp-Gpr17)1Qrlu/0	tremors	J:154602
(Not Specified)
Tg(Eno2-ATN1)3Tx/Tg(Eno2-ATN1)3Tx	tremors	J:112706
(B6.Cg-Tg(Eno2-ATN1)3Tx)
Tg(Eno2-ATN1)14Tx/0	tremors	J:112706
(B6.Cg-Tg(Eno2-ATN1)14Tx)
Tg(Eno2CDK5R1)1Jdm/?	tremors	J:82825
(involves: FVB/N)
Tg(Gfap-Il6)G16Lms/0	tremors	J:125549
Tg(Gfap-lacZ)1Lms/0
(involves: C57BL/6J * SJL)
Tg(Gfap-Il6)G167Lms/0	tremors	J:125549
(involves: C57BL/6J * SJL)
Tg(Gfap-Il6)G167Lms/Tg(Gfap-Il6)G167Lms	tremors	J:125549
(involves: C57BL/6J * SJL)
Tg(Gfap-Il6)G369Lms/0	tremors	J:125549
(involves: C57BL/6J * SJL)
Tg(Gfap-TGFB1)64Lms/Tg(Gfap-TGFB1)64Lms	tremors	J:27781
(involves: BALB/c * SJL)
Tg(GFAP-tTA)67Pop/0	tremors	J:94092
Tg(tetO-Ifng)184Pop/0
(B6.Cg-Tg(GFAP-tTA)67Pop Tg(tetO-Ifng)184Pop)
Tg(GFAP-tTA)110Pop/0	tremors	J:99655
Tg(tetO-Ifng)184Pop/0
(involves: 129S6/SvEvTac * C57BL/6 * DBA/2 * Swiss Webster)
Tg(Gria2*586N)238.2Rsp/0	tremors	J:97818
Tg(SOD1*G93A)1Gur/0
(involves: C57BL/6Ico)
Tg(Gt(ROSA)26Sor-BCHE*G117H)844Loc/Tg(Gt(ROSA)26Sor-BCHE*G117H)844Loc	tremors	J:89332
(involves: C57BL/6 * SJL)
Tg(HD82Gln)81Gschi/0	tremors	J:53797
(involves: C3H/HeJ * C57BL/6)
Tg(HDexon1)62Gpb/0	tremors	J:36689
(involves: C57BL/6J * CBA/J)
Tg(HTT*/EGFP)150Nn/0	tremors	J:174269
(involves: C57BL/6 * DBA/2)
Tg(HTT*/EGFP)190Nn/0	tremors	J:174269
(involves: C57BL/6 * DBA/2)
Tg(Lmnb1)1Yfu/0	tremors	J:197168
(involves: C57BL/6J)
Tg(Mbp-Pad2)28Fgm/0	tremors	J:142650
(involves: CD-1)
Tg(Mbp-Pad2)28Fgm/Tg(Mbp-Pad2)28Fgm	tremors	J:142650
(involves: CD-1)
Tg(Mbp-SNCA)1Ema/0	tremors	J:102867
(involves: C57BL/6 * DBA/2)
Tg(Mbp-SNCA)29Ema/0	tremors	J:102867
(involves: C57BL/6 * DBA/2)
Tg(Mpz)80.2Wra/0	tremors	J:78758
(involves: FVB/N)
Tg(Mpz)80.3Wra/Tg(Mpz)80.3Wra	tremors	J:78758
(involves: FVB/N)
Tg(Mpz)80.4Wra/0	tremors	J:78758
(involves: FVB/N)
Tg(Mpz)88.1Mfel/0	tremors	J:77658
(FVB/N-Tg(Mpz)88.1Mfel)
Tg(Mpz)88.2Mfel/0	tremors	J:77658
(FVB/N-Tg(Mpz)88.2Mfel)
Tg(Mpz)88.4Mfel/0	tremors	J:77658
(FVB/N-Tg(Mpz)88.4Mfel)
Tg(Mpz*S63C)32Mes/0	tremors	J:105751
(involves: FVB/N)
Tg(Mpz*S63C)33Mes/0	tremors	J:105751
(involves: FVB/N)
Tg(Mpz*S63X)30Mes/0	tremors	J:105751
(involves: FVB/N)
Tg(Mpz*S63X)31Mes/0	tremors	J:105751
(involves: FVB/N)
Tg(NEFH)200Jpj/0	tremors	J:69180
(Not Specified)
Tg(NEFH)200Jpj/0	tremors	J:69179
(involves: C57BL/6)
Tg(NEFH)200Jpj/Tg(NEFH)200Jpj	tremors	J:69180
(Not Specified)
Tg(NEFH)398Jpj/0	tremors	J:69179
(involves: C57BL/6)
Tg(NEFH-tTA)8Vle/0	tremors	J:225639
Tg(tetO-TARDBP*)4Vle/0
(involves: C3H/HeJ * C57BL/6J)
Tg(Nes-cre)1Wme/Tg(Nes-cre)1Wme	tremors	J:112466
(involves: C57BL/6 * CBA)
Tg(NFH)120Jpj/0	tremors	J:69180
(Not Specified)
Tg(NFH)120Jpj/Tg(NFH)120Jpj	tremors	J:69180
(Not Specified)
Tg(PLP1*)4Rsj/0	tremors	J:171534, J:24069
(involves: CD-1)
Tg(Plp1-Eif2ak3*)18Pop/Tg(Plp1-Eif2ak3*)18Pop	tremors	J:216298
(C57BL/6J-Tg(Plp1-Eif2ak3*)18Pop)
Tg(Plp1-HTT*150Q)4aXjl/0	tremors	J:221608
(Not Specified)
Tg(Plp)66Kan/Tg(Plp)66Kan	tremors	J:17373
(involves: C57BL * DBA)
Tg(Plp)66Kan/Tg(Plp)66Kan	tremors	J:156106
(B6NCrl.Cg-Tg(Plp)66Kan)
Tg(PMP22)C22Clh/0	tremors	J:78221
(involves: C57BL/6J * CBA/Ca)
Tg(Prnp*)#Rgab/0	tremors	J:183170
(involves: C57BL/6 * FVB/N)
Tg(Prnp-ATN1)124Dbo/?	tremors	J:70362
(involves: C3H * C57BL/6)
Tg(Prnp-ATN1)150Dbo/?	tremors	J:70362
(involves: C3H * C57BL/6)
Tg(Prnp-ATXN3)BVcg/Tg(Prnp-ATXN3)BVcg	tremors	J:96574
(involves: C3H/HeJ * C57BL/6)
Tg(Prnp-ATXN3)CVcg/Tg(Prnp-ATXN3)CVcg	tremors	J:96574
(involves: C3H/HeJ * C57BL/6)
Tg(Prnp-ATXN3*70Q)70.61Olri/0	tremors	J:122993
(involves: C57BL/6N)
Tg(Prnp-ATXN3*148Q)148.19Olri/0	tremors	J:122993
(involves: C57BL/6N)
Tg(Prnp-ATXN7*92Q)6076Als/0	tremors	J:77530
(involves: C3H/HeJ * C57BL/6)
Tg(Prnp-CCS)17Jlel/?	tremors	J:120361
Tg(SOD1*G93A)dl1Gur/?
(involves: C57BL/6 * SJL)
Tg(Prnp-FTL*)4Ruvi/Tg(Prnp-FTL*)4Ruvi	tremors	J:131053
(B6.C3Fe-Tg(Prnp-FTL*)4Ruvi)
Tg(Prnp-FUS)WT3Cshw/Tg(Prnp-FUS)WT3Cshw	tremors	J:189360
(involves: C57BL/6 * Crl:CD-1(ICR))
Tg(Prnp-SNCA*A53T)83Vle/Tg(Prnp-SNCA*A53T)83Vle	tremors	J:76657
(involves: C3H * C57BL/6)
Tg(Prnp-TARDBP)3cPtrc/Tg(Prnp-TARDBP)3cPtrc	tremors	J:163231
(C57BL/6-Tg(Prnp-TARDBP)3cPtrc)
Tg(Prnp-TARDBP)96Dwc/0	tremors	J:239141
Tg(Prnp-TARDBP*Q331K)31Dwc/0
(involves: C3H * C57BL/6)
Tg(Prnp-TARDBP*Q331K)31Dwc/?	tremors	J:239141
(involves: C3H * C57BL/6)
Tg(Prnp-TARDBP*Q331K)103Dwc/?	tremors	J:191785
(involves: C57BL/6 * C3H)
Tg(Prnp-TBP*)71-16Xjl/0	tremors	J:130775
(FVB/N-Tg(Prnp-TBP*)71-16Xjl)
Tg(Prnp-TBP*)71-27Xjl/0	tremors	J:130775
(FVB/N-Tg(Prnp-TBP*)71-27Xjl)
Tg(Prnp-TBP*)105Xjl/0	tremors	J:130775
(FVB/N-Tg(Prnp-TBP*)105Xjl)
Tg(SOD1*G37R)9Dpr/0	tremors	J:69178
(involves: C3H/HeJ * C57BL/6J)
Tg(SOD1*G37R)29Dpr/0	tremors	J:69178
(involves: C3H/HeJ * C57BL/6J)
Tg(SOD1*G37R)42Dpr/0	tremors	J:69178
(involves: C3H/HeJ * C57BL/6J)
Tg(SOD1*G37R)106Dpr/0	tremors	J:69178
(involves: C3H/HeJ * C57BL/6J)
Tg(SOD1*G93A)1Gur/0	tremors	J:138237, J:115355
(B6.Cg-Tg(SOD1*G93A)1Gur/J)
Tg(SOD1*G93A)1Gur/0	tremors	J:146652, J:138237
(B6SJL-Tg(SOD1*G93A)1Gur/J)
Tg(SOD1*G93A)1Gur/0	tremors	J:97818
(involves: C57BL/6Ico)
Tg(SOD1*G93A)1Gur/0	tremors	J:155140
(B6.Cg-Tg(SOD1*G93A)1Gur)
Tg(SOD1*G93A)2Gur/0	tremors	J:89928, J:32665
(involves: C57BL/6 * SJL)
Tg(Thy1-DCTN1*G59S)M2Pcw/?	tremors	J:132857
(involves: C57BL/6 * SJL)
Tg(Thy1-FUS*)1Dit/0	tremors	J:287782
(B6.Cg-Tg(Thy1-FUS*)1Dit)
Tg(Thy1-FUS*)1Dit/0	tremors	J:287782
Tg(Thy1-TARDBP)4Singh/0
(involves: C57BL/6J * DBA/2J * SJL/J)
Tg(Thy1-GLRA1*R271Q)300Wha/0	tremors	J:76009
(involves: C57BL/6 * DBA/2)
Tg(Thy1-GLRA1*R271Q)382Wha/Tg(Thy1-GLRA1*R271Q)382Wha	tremors	J:76009
(involves: C57BL/6 * DBA/2)
Tg(Thy1-MAPT*K369I)K3Gotz/0	tremors	J:143439
(B6.Cg-Tg(Thy1-MAPT*K369I)K3Gotz)
Tg(Thy1-MAPT*P301S)2541Godt/Tg(Thy1-MAPT*P301S)2541Godt	tremors	J:108870
(involves: C57BL/6J * CBA/Ca)
Tg(THY1-SNCA*A30P)M30Sud/0	tremors	J:139867
(Not Specified)
Tg(THY1-SNCA*A53T)F53Sud/0	tremors	J:140019
(involves: C57BL/6)
Tg(THY1-SNCA*A53T)M53Sud/0	tremors	J:212732
(B6.Cg-Tg(THY1-SNCA*A53T)M53Sud/J)
Thrbtm2a(EUCOMM)Wtsi/Thrbtm2a(EUCOMM)Wtsi	tremors	J:165965
(C57BL/6N-Thrbtm2a(EUCOMM)Wtsi/H)
Timm8a2em1(IMPC)Bay/Timm8a2em1(IMPC)Bay	tremors	J:211773
(C57BL/6N-Timm8a2em1(IMPC)Bay/Bay)
Tk2tm1Mihi/Tk2tm1Mihi	tremors	J:139195
(involves: 129S6/SvEv * C57BL/6J)
Tlk1Gt(E067A02)Wrst/Tlk1Gt(E067A02)Wrst	tremors	J:268910
Tlk2tm1Strc/Tlk2+
(involves: 129P2/OlaHsd * C57BL/6J)
tm/tm	tremors	J:13085
(Not Specified)
Tm26/?	tremors	J:82809
(Not Specified)
Tmem127tm1(KOMP)Wtsi/Tmem127tm1(KOMP)Wtsi	tremors	J:211773
(C57BL/6N-Tmem127tm1(KOMP)Wtsi/Wtsi)
Tmem240em1(IMPC)Ccpcz/Tmem240em1(IMPC)Ccpcz	tremors	J:211773
(C57BL/6N-Tmem240em1(IMPC)Ccpcz/Ccpcz)
Tmem255btm1a(EUCOMM)Hmgu/Tmem255btm1a(EUCOMM)Hmgu	tremors	J:165965
(C57BL/6N-Tmem255btm1a(EUCOMM)Hmgu/H)
Tor1atm1Calak/Tor1atm1Calak	tremors	J:247570
(involves: 129 * C57BL/6)
Tor1atm2Wtd/Tor1atm2Wtd	tremors	J:185289
(involves: 129S1/Sv * DBA/2J)
Tor1atm2Wtd/Tor1atm3.1Wtd	tremors	J:213785
Tg(Nes-cre)1Kln/0
(involves: 129S1/Sv * 129S6/SvEvTac * C57BL/6J * SJL)
Tor1atm2Wtd/Tor1atm4.2Wtd	tremors	J:225567
(involves: 129S/SvEv * 129S1/Sv * C57BL/6)
Tor1atm4.2Wtd/Tor1atm4.2Wtd	tremors	J:225567
(involves: 129S/SvEv * 129S1/Sv * C57BL/6)
Tpp1m1J/Tpp1m1J	tremors	J:201119
(STOCK Tpp1m1J/GrsrJ)
Tpp1tm1Dgen/Tpp1tm1Dgen	tremors	J:101679
(involves: 129S1/Sv * C57BL/6)
Tpp1tm1Plob/Tpp1tm1.1Plob	tremors	J:136105
(B6.129S1-Tpp1tm1Plob/Tpp1tm1.1Plob)
Tpp1tm1Plob/Tpp1tm1Plob	tremors	J:94884
(involves: 129S1/Sv * C57BL/6)
Tpp1tm1Plob/Tpp1tm1Plob	tremors	J:136105
(B6.129S1-Tpp1tm1Plob)
Trak1hyrt/Trak1hyrt	tremors	J:105231
(involves: AKR * C3HeB/FeJ * C57BL/6J)
Trib2Tg(Thy1-Trh/APP*)2.1Ingm/Trib2Tg(Thy1-Trh/APP*)2.1Ingm	tremors	J:176575
(involves: C57BL/6 * DBA/1)
Trim2Gt(IRESBetageo)11Pgr/Trim2Gt(IRESBetageo)11Pgr	tremors	J:140337
(involves: 129/Sv * C57BL/6)
Trim44em1(IMPC)Bay/Trim44+	tremors	J:211773
(C57BL/6N-Trim44em1(IMPC)Bay/Bay)
Trl/Trl+	tremors	J:140850
(C3FeLe.B6-a Trl/J)
trm/trm	tremors	J:5169
(Not Specified)
Trms/Trms+	tremors	J:206791
(B6.Cg-Trms/GrsrJ)
Trms/Trms+	tremors	J:206791
(STOCK Trms/GrsrJ)
Trp53tm1Elee/Trp53tm1Elee	tremors	J:149662
Tg(GFAP-cre)25Mes/0
(involves: 129S4/SvJae * FVB/N)
Trp53tm1Elee/Trp53tm1Tyj	tremors	J:149662
Tg(GFAP-cre)25Mes/0
(involves: 129S2/SvPas * 129S4/SvJae * FVB/N)
Trpm7tm1Agry/Trpm7+	tremors	J:205665
(involves: 129)
Tsc1tm1Djk/Tsc1tm1.1Djk	tremors	J:121858
Tg(Syn1-cre)671Jxm/0
(involves: 129S4/SvJae * C57BL/6 * CBA)
tsl/tsl	tremors	J:275934
(CByJNarl(B6NTacTcu)-tsl)
Ttbk1em1(IMPC)J/Ttbk1em1(IMPC)J	tremors	J:211773
(C57BL/6NJ-Ttbk1em1(IMPC)J/Mmjax)
tth/tth	tremors	J:91623
(C57BL/6JEi)
tth2J/tth2J	tremors	J:177024
(B6.NOD-tth2J/KjnJ)
Ttpatm1Hsz/Ttpatm1Hsz	tremors	J:90006
(involves: 129S7/SvEvBrd * C57BL/6J)
Tubb4aem1Avan/Tubb4aem1Avan	tremors	J:291062
(involves: C57BL/6)
twit/twit	tremors	J:85479
(D2.B6Ei/2Ei)
Twsg1tm1Nosa/Twsg1tm1Nosa	tremors	J:82738
(involves: 129P2/OlaHsd * C57BL/6)
Txnrd1tm1Marc/Txnrd1tm1Marc	tremors	J:133173
Tg(Nes-cre)1Kln/0
(involves: 129P2/OlaHsd * C57BL/6 * SJL)
Ty/Y	tremors	J:13773
((129P3/J x NZB/BlNJ)F1)
Ty/Ty+	tremors	J:13773
((129P3/J x NZB/BlNJ)F1)
Tyl/Y	tremors	J:14294
(involves: A/J * C57BL/6J)
Tyl/Tyl+	tremors	J:14294
(involves: A/J * C57BL/6J)
Ublcp1tm1b(KOMP)Wtsi/Ublcp1+	tremors	J:211773
(C57BL/6N-Ublcp1tm1b(KOMP)Wtsi/Bay)
Uchl1gad/Uchl1gad	tremors	J:30954
(involves: CBA/Nga * RFM/Nga)
Ugt8atm1Pop/Ugt8atm1Pop	tremors	J:77226
(involves: 129P2/OlaHsd * C57BL/6)
Ugt8atm1Wst/Ugt8atm1Wst	tremors	J:36558
(involves: 129S1/Sv * 129X1/SvJ * C57BL/6)
Unc5crcm/Unc5crcm	tremors	J:46670
(C57BL/6J-Unc5crcm)
Usp14ax-J/Usp14ax-J	tremors	J:27868, J:12283
(involves: STOCK Mafbkr)
Usp18tm1Dez/Usp18tm1Dez	tremors	J:78821
(involves: 129S1/Sv * 129X1/SvJ)
Usp31em1(IMPC)H/Usp31em1(IMPC)H	tremors	J:211773
(C57BL/6NTac-Usp31em1(IMPC)H/H)
Vac14ingls/Vac14ingls	tremors	J:142703
(B6.D2-Vac14ingls/GrsrJ)
Vapbtm1.2Ics/Vapbtm1.2Ics	tremors	J:198145
(B6N.129S2-Vapbtm1.2Ics)
Vax2tm1Grl/Vax2tm1Grl	tremors	J:74240
(involves: 129S1/Sv * C57BL/6)
vc/vc	tremors	J:297
(DBA/1-vc)
Vdrem1(IMPC)Hmgu/Vdrem1(IMPC)Hmgu	tremors	J:211773
(C57BL/6NCrl-Vdrem1(IMPC)Hmgu/Ieg)
Vgfem1(IMPC)H/Vgfem1(IMPC)H	tremors	J:211773
(C57BL/6NTac-Vgfem1(IMPC)H/H)
Vps54wr/Vps54wr	tremors	J:165, J:5102
(multiple strains)
Wasf1Gt(VICTR37)1Kwak/Wasf1Gt(VICTR37)1Kwak	tremors	J:83377
(involves: 129S5/SvEvBrd * C57BL/6)
Wdr38em1(IMPC)J/Wdr38em1(IMPC)J	tremors	J:211773
(C57BL/6NJ-Wdr38em1(IMPC)J/Mmjax)
Wdr45em1Wrst/Y	tremors	J:307284
(involves: C57BL/6N * FVB)
Wdr45em1Wrst/Wdr45em1Wrst	tremors	J:307284
(involves: C57BL/6N * FVB)
Wdr81nur5/Wdr81nur5	tremors	J:85113, J:196651
(involves: C57BL/6J)
Zfp24hmcns-2J/Zfp24hmcns-2J	tremors	J:202595
(CByJ(Cg)-Zfp24hmcns-2J/GrsrJ)
Zfp24hmcns/Zfp24hmcns	tremors	J:156938
(C3.Cg-a Zfp24hmcns/GrsrJ)
Zfp24hmcns/Zfp24tm1.2Pop	tremors	J:156938
(involves: 129S4/SvJae * C3H/HeJ * C57BL/6)
Zfp24tm1.1Pop/Zfp24tm1.1Pop	tremors	J:156938
Cnptm1(cre)Kan/Cnp+
(involves: 129S1/Sv * 129X1/SvJ * C57BL/6)
Zfp24tm1.2Pop/Zfp24tm1.2Pop	tremors	J:156938
(involves: 129S4/SvJae * C57BL/6)
Zfp39em1(IMPC)Bay/Zfp39em1(IMPC)Bay	tremors	J:211773
(C57BL/6N-Zfp39em1(IMPC)Bay/Bay)
Zfp60tm1b(KOMP)Mbp/Zfp60tm1b(KOMP)Mbp	tremors	J:211773
(C57BL/6N-Zfp60tm1b(KOMP)Mbp/J)
Zfp106tm1a(KOMP)Wtsi/Zfp106tm1a(KOMP)Wtsi	tremors	J:229162
(involves: C57BL/6Brd * C57BL/6Dnk * C57BL/6N)
Zfp423nur12/Zfp423nur12	tremors	J:85113
(involves: C57BL/6J)
Zfp423nur12/Zfp423nur12	tremors	J:114758
(involves: BALB/c * C57BL/6 * C3H)
Zfpl1tm2b(EUCOMM)Wtsi/Zfpl1tm2b(EUCOMM)Wtsi	tremors	J:211773
(C57BL/6N-Zfpl1tm2b(EUCOMM)Wtsi/Bay)
Zfyve26mpc264H/Zfyve26mpc264H	tremors	J:234901
(involves: BALB/c * C3H/HeH * C57BL/6J)
Zmpste24tm1Otin/Zmpste24tm1Otin	tremors	J:76209
(involves: 129P2/Ola * C57BL/6)

## Sheet: Potassium voltage gated channel
HGNC ID (gene)	Approved symbol	Approved name	Previous symbols	Aliases	Chromosome
HGNC:6218	KCNA1	potassium voltage-gated channel subfamily A member 1	AEMK	Kv1.1,RBK1,HUK1,MBK1	12p13.32
HGNC:6220	KCNA2	potassium voltage-gated channel subfamily A member 2		Kv1.2,HK4	1p13.3
HGNC:6221	KCNA3	potassium voltage-gated channel subfamily A member 3		Kv1.3,MK3,HLK3,HPCN3,RP11-284N8.3	1p13.3
HGNC:6222	KCNA4	potassium voltage-gated channel subfamily A member 4	KCNA4L	Kv1.4,HK1,HPCN2,PCN2	11p14.1
HGNC:6224	KCNA5	potassium voltage-gated channel subfamily A member 5		Kv1.5,HK2,HPCN1	12p13.32
HGNC:6225	KCNA6	potassium voltage-gated channel subfamily A member 6		Kv1.6,HBK2,PPP1R96	12p13.32
HGNC:6226	KCNA7	potassium voltage-gated channel subfamily A member 7		Kv1.7,HAK6	19q13.33
HGNC:6219	KCNA10	potassium voltage-gated channel subfamily A member 10		Kv1.8	1p13.3
HGNC:6231	KCNB1	potassium voltage-gated channel subfamily B member 1		Kv2.1	20q13.13
HGNC:6232	KCNB2	potassium voltage-gated channel subfamily B member 2		Kv2.2	8q21.11
HGNC:6233	KCNC1	potassium voltage-gated channel subfamily C member 1		Kv3.1	11p15.1
HGNC:6234	KCNC2	potassium voltage-gated channel subfamily C member 2		Kv3.2	12q21.1
HGNC:6235	KCNC3	potassium voltage-gated channel subfamily C member 3	SCA13	Kv3.3	19q13.33
HGNC:6236	KCNC4	potassium voltage-gated channel subfamily C member 4	C1orf30	Kv3.4,HKSHIIIC	1p13.3
HGNC:6237	KCND1	potassium voltage-gated channel subfamily D member 1		Kv4.1	Xp11.23
HGNC:6238	KCND2	potassium voltage-gated channel subfamily D member 2		Kv4.2,RK5,KIAA1044	7q31.31
HGNC:6239	KCND3	potassium voltage-gated channel subfamily D member 3	SCA22,SCA19	Kv4.3,KSHIVB	1p13.2
HGNC:6246	KCNF1	potassium voltage-gated channel modifier subfamily F member 1	KCNF	Kv5.1,kH1,IK8	2p25.1
HGNC:6248	KCNG1	potassium voltage-gated channel modifier subfamily G member 1	KCNG	Kv6.1,kH2,K13	20q13.13
HGNC:6249	KCNG2	potassium voltage-gated channel modifier subfamily G member 2		Kv6.2,KCNF2	18q23
HGNC:18306	KCNG3	potassium voltage-gated channel modifier subfamily G member 3		Kv6.3	2p21
HGNC:19697	KCNG4	potassium voltage-gated channel modifier subfamily G member 4		Kv6.4	16q24.1
HGNC:6250	KCNH1	potassium voltage-gated channel subfamily H member 1		Kv10.1,eag,h-eag,eag1,hEAG,K(V)10.1	1q32.2
HGNC:6251	KCNH2	potassium voltage-gated channel subfamily H member 2	LQT2	Kv11.1,HERG,erg1	7q36.1
HGNC:6252	KCNH3	potassium voltage-gated channel subfamily H member 3		Kv12.2,BEC1,elk2	12q13.12
HGNC:6253	KCNH4	potassium voltage-gated channel subfamily H member 4		Kv12.3,elk1	17q21.2
HGNC:6254	KCNH5	potassium voltage-gated channel subfamily H member 5		Kv10.2,H-EAG2,eag2,hEAG2	14q23.2
HGNC:18862	KCNH6	potassium voltage-gated channel subfamily H member 6		Kv11.2,erg2,HERG2	17q23.3
HGNC:18863	KCNH7	potassium voltage-gated channel subfamily H member 7		Kv11.3,HERG3,erg3	2q24.2
HGNC:18864	KCNH8	potassium voltage-gated channel subfamily H member 8		Kv12.1,elk3	3p24.3
HGNC:6294	KCNQ1	potassium voltage-gated channel subfamily Q member 1	LQT,KCNA9	Kv7.1,KCNA8,KVLQT1,JLNS1,LQT1	11p15.5-p15.4
HGNC:6296	KCNQ2	potassium voltage-gated channel subfamily Q member 2	EBN,EBN1	Kv7.2,ENB1,BFNC,KCNA11,HNSPC	20q13.33
HGNC:6297	KCNQ3	potassium voltage-gated channel subfamily Q member 3	EBN2	Kv7.3	8q24.22
HGNC:6298	KCNQ4	potassium voltage-gated channel subfamily Q member 4	DFNA2	Kv7.4	1p34.2
HGNC:6299	KCNQ5	potassium voltage-gated channel subfamily Q member 5		Kv7.5	6q13
HGNC:6300	KCNS1	potassium voltage-gated channel modifier subfamily S member 1		Kv9.1	20q13.12
HGNC:6301	KCNS2	potassium voltage-gated channel modifier subfamily S member 2		Kv9.2	8q22.2
HGNC:6302	KCNS3	potassium voltage-gated channel modifier subfamily S member 3		Kv9.3	2p24.2
HGNC:18861	KCNV1	potassium voltage-gated channel modifier subfamily V member 1		Kv8.1	8q23.2
HGNC:19698	KCNV2	potassium voltage-gated channel modifier subfamily V member 2		Kv8.2	9p24.2

## Sheet: Calcium Channels
HGNC ID (gene)	Approved symbol	Approved name	Previous symbols	Aliases	Chromosome	Group
HGNC:1405	CACNG1	calcium voltage-gated channel auxiliary subunit gamma 1	CACNLG		17q24.2	Calcium channel auxiliary gamma subunits
HGNC:1406	CACNG2	calcium voltage-gated channel auxiliary subunit gamma 2		stargazin,MGC138502,MGC138504	22q12.3	Calcium channel auxiliary gamma subunits
HGNC:1407	CACNG3	calcium voltage-gated channel auxiliary subunit gamma 3			16p12.1	Calcium channel auxiliary gamma subunits
HGNC:1408	CACNG4	calcium voltage-gated channel auxiliary subunit gamma 4		MGC11138,MGC24983	17q24.2	Calcium channel auxiliary gamma subunits
HGNC:1409	CACNG5	calcium voltage-gated channel auxiliary subunit gamma 5			17q24.2	Calcium channel auxiliary gamma subunits
HGNC:13625	CACNG6	calcium voltage-gated channel auxiliary subunit gamma 6			19q13.42	Calcium channel auxiliary gamma subunits
HGNC:13626	CACNG7	calcium voltage-gated channel auxiliary subunit gamma 7			19q13.42	Calcium channel auxiliary gamma subunits
HGNC:13628	CACNG8	calcium voltage-gated channel auxiliary subunit gamma 8			19q13.42	Calcium channel auxiliary gamma subunits
HGNC:1388	CACNA1A	calcium voltage-gated channel subunit alpha1 A	CACNL1A4,SCA6,MHP1,MHP	Cav2.1,EA2,APCA,HPCA,FHM	19p13.13	Calcium voltage-gated channel alpha1 subunits
HGNC:1389	CACNA1B	calcium voltage-gated channel subunit alpha1 B	CACNL1A5	Cav2.2,CACNN	9q34.3	Calcium voltage-gated channel alpha1 subunits
HGNC:1390	CACNA1C	calcium voltage-gated channel subunit alpha1 C	CCHL1A1,CACNL1A1,CACNA1C-IT2	Cav1.2,CACH2,CACN2,TS,LQT8	12p13.33	Calcium voltage-gated channel alpha1 subunits
HGNC:1391	CACNA1D	calcium voltage-gated channel subunit alpha1 D	CCHL1A2,CACNL1A2	Cav1.3,CACH3,CACN4	3p21.1	Calcium voltage-gated channel alpha1 subunits
HGNC:1392	CACNA1E	calcium voltage-gated channel subunit alpha1 E	CACNL1A6	Cav2.3,BII,CACH6	1q25.3	Calcium voltage-gated channel alpha1 subunits
HGNC:1393	CACNA1F	calcium voltage-gated channel subunit alpha1 F	CSNB2,AIED	Cav1.4,JM8,JMC8,CSNBX2,CORDX3,CSNB2A,OA2	Xp11.23	Calcium voltage-gated channel alpha1 subunits
HGNC:1394	CACNA1G	calcium voltage-gated channel subunit alpha1 G		Cav3.1,NBR13	17q21.33	Calcium voltage-gated channel alpha1 subunits
HGNC:1395	CACNA1H	calcium voltage-gated channel subunit alpha1 H		Cav3.2	16p13.3	Calcium voltage-gated channel alpha1 subunits
HGNC:1396	CACNA1I	calcium voltage-gated channel subunit alpha1 I		Cav3.3	22q13.1	Calcium voltage-gated channel alpha1 subunits
HGNC:1397	CACNA1S	calcium voltage-gated channel subunit alpha1 S	HOKPP,MHS5,CACNL1A3	Cav1.1,hypoPP	1q32.1	Calcium voltage-gated channel alpha1 subunits
HGNC:1399	CACNA2D1	calcium voltage-gated channel auxiliary subunit alpha2delta 1	CACNL2A,CACNA2,MHS3,LINC01112	lncRNA-N3,alpha2delta-1	7q21.11	Calcium voltage-gated channel auxiliary alpha2delta subunits
HGNC:1400	CACNA2D2	calcium voltage-gated channel auxiliary subunit alpha2delta 2		KIAA0558,alpha2delta-2	3p21.31	Calcium voltage-gated channel auxiliary alpha2delta subunits
HGNC:15460	CACNA2D3	calcium voltage-gated channel auxiliary subunit alpha2delta 3		HSA272268,alpha2delta-3	3p21.1-p14.3	Calcium voltage-gated channel auxiliary alpha2delta subunits
HGNC:20202	CACNA2D4	calcium voltage-gated channel auxiliary subunit alpha2delta 4		alpha2delta-4	12p13.33	Calcium voltage-gated channel auxiliary alpha2delta subunits
HGNC:1401	CACNB1	calcium voltage-gated channel auxiliary subunit beta 1	CACNLB1		17q12	Calcium voltage-gated channel auxiliary beta subunits
HGNC:1402	CACNB2	calcium voltage-gated channel auxiliary subunit beta 2	MYSB,CACNLB2		10p12	Calcium voltage-gated channel auxiliary beta subunits
HGNC:1403	CACNB3	calcium voltage-gated channel auxiliary subunit beta 3	CACNLB3		12q13.12	Calcium voltage-gated channel auxiliary beta subunits
HGNC:1404	CACNB4	calcium voltage-gated channel auxiliary subunit beta 4		EJM4	2q23.3	Calcium voltage-gated channel auxiliary beta subunits
HGNC:17116	CATSPER1	cation channel sperm associated 1		CATSPER	11q13.1	Cation channels sperm associated
HGNC:18810	CATSPER2	cation channel sperm associated 2			15q15.3	Cation channels sperm associated
HGNC:20819	CATSPER3	cation channel sperm associated 3		CACRC	5q31.1	Cation channels sperm associated
HGNC:23220	CATSPER4	cation channel sperm associated 4			1p36.11	Cation channels sperm associated
HGNC:6180	ITPR1	inositol 1,4,5-trisphosphate receptor type 1	SCA15,SCA16,SCA29	Insp3r1,IP3R1,ACV,PPP1R94	3p26.1	Inositol 1,4,5-triphosphate receptors
HGNC:6181	ITPR2	inositol 1,4,5-trisphosphate receptor type 2		IP3R2,CFAP48	12p11.23	Inositol 1,4,5-triphosphate receptors
HGNC:6182	ITPR3	inositol 1,4,5-trisphosphate receptor type 3		IP3R3	6p21.31	Inositol 1,4,5-triphosphate receptors
HGNC:10483	RYR1	ryanodine receptor 1	MHS,MHS1,CCO	RYR,PPP1R137	19q13.2	Ryanodine receptors
HGNC:10484	RYR2	ryanodine receptor 2	ARVD2	ARVC2,VTSIP	1q43	Ryanodine receptors
HGNC:10485	RYR3	ryanodine receptor 3			15q13.3-q14	Ryanodine receptors
HGNC:18182	TPCN1	two pore segment channel 1		KIAA1169,FLJ20612,TPC1	12q24.13	Two pore segment channels
HGNC:20820	TPCN2	two pore segment channel 2		TPC2	11q13.3	Two pore segment channels
